# Supplementary material for: Understanding the regulatory mechanisms of milk production using integrative transcriptomic and proteomic analyses: improving inefficient utilization of crop by-products as forage in dairy industry
Source: BMC Genomics. 2018 May 29;19:403. doi: 10.1186/s12864-018-4808-5 (PMC5975684; doi:10.1186/s12864-018-4808-5)
Supplement: Supplementary file 1 — Table S1. Primers used in real-time RT-PCR. (XLSX 11 kb) [file 12864_2018_4808_MOESM1_ESM.xlsx]

## Sheet: Table S1
Table S1 Primers used in real-time RT-PCR
Gene Symbol	NCBI Accession	Primer Sequences	Amplicon Length (bp)
DNAJB1	NM_001034268.1	F:ATGACCCGTTTTCTGGCTTCC; R:TGCTCTTTCCGTCGGGGTTC.	207
CACYBP	NM_001034809.2	F:CTTACAGAAAATGAGAAGCCAGC; R:AGCAGGCACTTGATGAACTCC.	144
ECHDC1	NM_001035415.1	F:TTTTGAAGACATCGCCTAACGC; R:A GGCGTTCATTTTGCTTGGAT.	201
HMGCS1	NM_001206578.1	F:ATGGACGGTATGCCCTGGTAG R:CGGTAGACAGAATAGCAGCGG	265
DNAJC12	NM_174096.2	F:AGTTCATTGTGCCTCTTGTTTCA; R:TTTCAGGATGCTTGTCAGGGTG.	198
SCP2	NM_001033990.3	F:CGCTTCACAGTCTCCGCTCC; R:TGATAGATAGCCCTCTGCCCAC.	219
RAN	NM_001034705.1	F:TGTCCTGTGATGTCAGTGGTGC; R:CTGCCACATT CACT CCAAA GC.	117
DHFR	NM_001077883.1	F:GCCAAAAGTCTGGATGATGCC; R:CTGGCTTGTTCATGGCTTCC.	118
DBT	NM_173905.2	F:TTATTGGCTCAGGAAAAGATGG; R:GCCTTTCACGGGTTCGGTTC.	203
DNAJB11	NM_001034268.1	F:ATGACCCGTTTTCTGGCTTCC; R:TGCTCTTTCCGTCGGGGTTC.	128
HSPH1	NM_001075302.1	F:CGTGTGTCCGTCCGTTCG; R:GTGATTTGCTGACTTTTGGCTG.	307
DNAJA1	NM_001015637.1	F:GAAGGAGACCAAGAACCAGGAC; R:AAGCCACACAATGCCTCAACC.	140
EIF4A2	NM_001034044.2	F:GAAATGCTGAGCCGAGGGT; R:TGGTCACTTCCAACACATCCGT.	118
SLC38A2	NM_001082424.1	F:TCTGCTTCTCATTGTCCGTTTG; R:GACACTATGACGCCACCAACTG.	136
SLC7A8	NM_001192889.1	F:TCTGGAATCTTCGTCTCGCC; R:GCCTGGTTGGTGGGGTAGATT.	242
ACSS1	NM_174746.2	F:ACACGGTGAGCGACTGCGAC; R:CTCGGCGGACTCCATACCTC.	231
RPS27	NM_001098135.2	F:ATGGATGTAAAATGCCCAGGAT; R:GGTTTCCCGTTCATCTTGATACAG.	190
COL4A2	XM_015465832.1	F:TCGGAGCAGACGGACAGGAG; R:TCGGCTCCTGAAAATCCTGG.	133
VPS18	NM_001100380.1	F:CTGGCGCACCTACCTAGACATG; R:GGGTTGCCTGGGTTCGTT.	275
LTF	NM_180998.2	F:CTGGGCGTGACCCGAAAT; R:GCTCTCTCCATTCGTGTTCTCC.	191
LGALS3	NM_001102341.2	F:CAGTAAAGCCCAATGCGAACAG; R:AACCATTTGTCTTTCTTCCTTTCC.	158
DMGDH	NM_001205545.1	F:GTGGGATTCCATCAGCCAGGTA; R:AAGAAGTCACTGGGGCAGGATA.	286
PFKP	NM_001193220.1	F:GCAACATTGTGGAAGCCGAC; R:TCCGTCTGGAAGATGTGGGC.	205
LAPTM5	NM_001046118.2	F:CGTCTTATGAGGAAGCCGTGTC; R:AGCGAGGGGGACACAAGCG.	212
PYGB	NM_001035270.1	F:CAGAATAAGACGAACGGCATCA; R:AGGAAGGCGGAGAACTTGACC.	209
PDHX	NM_001075751.1	F:TCAGTGCCT CCCCCCTCA; R:TGCGGTGGGTCTGGGTTC.	237
ATP6V0A1	NM_174754.2	F:TCCAACACCGCCT CCTACCT; R:AAGCCAGTCCCGCTGTAGAAC.	263
RAB5A	NM_001076186.1	F:CCAGCGTAAACTCCCGAATG; R:CCACCACTGCCGAGACACG.	201
IDH2	NM_175790.2	F:ATGGCTGGTTACCTGCGAGTC; R:TAATACGGGTCATCTCATCGCC.	184
AARS2	NM_001191211.1	F: CAGGGACTGCGACTCAACG; R: CCCTGTTCAGCGTAGAAGTTGG.	239
β-Actin	NM_173979	F:GTCATCACCATCGGCAATGAG; R:GCTAACAGTCCGCCTAGAAGCA.	403
GAPDH	BC102589	F:TGGAAAGGCCATCACCATCT; R:CCCACTTGA TGTTGGCAG	229
