# Supplementary material for: Understanding the regulatory mechanisms of milk production using integrative transcriptomic and proteomic analyses: improving inefficient utilization of crop by-products as forage in dairy industry
Source: BMC Genomics. 2018 May 29;19:403. doi: 10.1186/s12864-018-4808-5 (PMC5975684; doi:10.1186/s12864-018-4808-5)
Supplement: Supplementary file 2 — Table S2. Summary of the transcriptome data in the mammary gland of dairy cows fed corn stover (CS) or alfalfa hay (AH). Table S3. Summary of the proteome data in the mammary gland of dairy cows fed corn stover (CS) or alfalfa hay (AH)). (ZIP 13 kb) [file 12864_2018_4808_MOESM2_ESM.zip]

Archive with 2 entries (2 files):
- Table S2.xlsx
- Table S3.xlsx
