# Supplementary material for: Understanding the regulatory mechanisms of milk production using integrative transcriptomic and proteomic analyses: improving inefficient utilization of crop by-products as forage in dairy industry
Source: BMC Genomics. 2018 May 29;19:403. doi: 10.1186/s12864-018-4808-5 (PMC5975684; doi:10.1186/s12864-018-4808-5)
Supplement: Supplementary file 3 — Table S4. Differentially expressed genes in the mammary gland of cows fed corn stover (CS) vs. alfalfa hay (AH). The cutoff is set at 1.5-fold change and p < 0.05. Table S5. Differentially expressed proteins in the mammary gland of cows fed corn stover (CS) vs. alfalfa hay (AH). The cutoff is set at 1.2-fold change and p < 0.05. Table S6. Differentially expressed genes found in both transcriptomic and proteomic analyses in the mammary gland of cows fed corn stover (CS) vs. alfalfa hay (AH). (ZIP 164 kb) [file 12864_2018_4808_MOESM3_ESM.zip]

Archive with 3 entries (3 files):
- Table S4.xlsx
- Table S5.xlsx
- Table S6.xlsx
