# Supplementary material for: Understanding the regulatory mechanisms of milk production using integrative transcriptomic and proteomic analyses: improving inefficient utilization of crop by-products as forage in dairy industry
Source: BMC Genomics. 2018 May 29;19:403. doi: 10.1186/s12864-018-4808-5 (PMC5975684; doi:10.1186/s12864-018-4808-5)
Supplement: Supplementary file 3 — Table S4. Differentially expressed genes in the mammary gland of cows fed corn stover (CS) vs. alfalfa hay (AH). The cutoff is set at 1.5-fold change and p < 0.05. Table S5. Differentially expressed proteins in the mammary gland of cows fed corn stover (CS) vs. alfalfa hay (AH). The cutoff is set at 1.2-fold change and p < 0.05. Table S6. Differentially expressed genes found in both transcriptomic and proteomic analyses in the mammary gland of cows fed corn stover (CS) vs. alfalfa hay (AH). (ZIP 164 kb) [file 12864_2018_4808_MOESM3_ESM.zip › Table S4.xlsx]

## Sheet: Table S4
Table S4 Differentially expressed genes in the mammary gland of cows fed corn stover (CS) vs. alfalfa hay (AH). The cutoff is set at 1.5-fold change and p < 0.05
Gene ID	Gene Symbol	Gene Annotation	CS/AH	P-value	Regulation
XLOC_000020	BT.39483	Uncharacterized protein	1.69502	0.0259	up
XLOC_000040	CCT8	Chaperonin containing TCP1, subunit 8 (theta)	2.0916	0.0005	up
XLOC_000042	LTN1	Listerin E3 ubiquitin protein ligase 1	1.63299	0.0281	up
XLOC_000056	MRPL39	Mitochondrial ribosomal protein L39	1.80465	0.03255	up
XLOC_000065	C1H21ORF91	Chromosome 1 open reading frame, human C21orf91	2.53806	0.00025	up
XLOC_000067	BTG3	BTG family, member 3	1.82973	0.00635	up
XLOC_000071	NRIP1	Nuclear receptor interacting protein 1	1.93912	0.00285	up
XLOC_000092	CHMP2B	Charged multivesicular body protein 2B	1.63806	0.0286	up
XLOC_000095	ZNF654	Zinc finger protein 654	1.9391	0.00505	up
XLOC_000111	CRYBG3	Crystallin beta-gamma domain containing 3	2.01681	0.01725	up
XLOC_000127	TBC1D23	TBC1 domain family, member 23	2.21945	0.0006	up
XLOC_000140	PCNP	PEST proteolytic signal containing nuclear protein	1.54627	0.0363	up
XLOC_000142	CEP97	Centrosomal protein 97kDa	3.50771	0.001	up
XLOC_000143	uncharacterized gene	uncharacterized gene	4.56445	0.01985	up
XLOC_000144	FAM55C	Neurexophilin and PC-esterase domain family, member 3), with a synonym of NXPE3	2.02534	0.00205	up
XLOC_000149	BT.68839	Uncharacterized protein	2.58469	0.0004	up
XLOC_000178	SLC35A5	Solute carrier family 35, member A5	1.63914	0.02965	up
XLOC_000184	uncharacterized gene	uncharacterized gene	3.41746	0.0352	up
XLOC_000228	FAM162A	Family with sequence similarity 162, member A	1.81872	0.041	up
XLOC_000260	PIGX	Phosphatidylinositol glycan anchor biosynthesis, class X	2.39306	0.00475	up
XLOC_000272	ACAP2	Arf GAP with coiled-coil, ankyrin repeat and PH domains 2	1.76491	0.0103	up
XLOC_000309	TRA2B	Transformer 2 beta homolog (Drosophila)	2.35523	0.00045	up
XLOC_000337	DCUN1D1	DCN1, defective in cullin neddylation 1, domain containing 1	1.86283	0.042	up
XLOC_000341	MRPL47	Mitochondrial ribosomal protein L47	2.13268	0.03795	up
XLOC_000383	PDCD10	Programmed cell death 10	1.95568	0.0044	up
XLOC_000416	BT.53231	Uncharacterized protein	2.60476	5e-05	up
XLOC_000472	BT.91577	Uncharacterized protein	2.5908	0.0006	up
XLOC_000500	STAG1	Stromal antigen 1	1.80174	0.0078	up
XLOC_000516	MRPL3	Mitochondrial ribosomal protein L3	1.74071	0.0252	up
XLOC_000524	uncharacterized gene	uncharacterized gene	2.30208	0.02115	up
XLOC_000581	MORC3	MORC family CW-type zinc finger 3	1.75803	0.0242	up
XLOC_000614	ENSBTAG00000046118	Uncharacterized protein	4.94904	5e-05	up
XLOC_000632	SOD1	Superoxide dismutase 1, soluble	1.58828	0.02655	up
XLOC_000677	STX19	Syntaxin 19	2.19729	0.04395	up
XLOC_000688	FILIP1L	Filamin A interacting protein 1-like	1.62975	0.0385	up
XLOC_000755	COX17	Cytochrome c oxidase copper chaperone	1.91128	0.0084	up
XLOC_000762	RABL3	RAB, member of RAS oncogene family-like 3	2.18577	0.0009	up
XLOC_000801	TFRC	Transferrin receptor protein 1	2.9955	5e-05	up
XLOC_000817	DLG1	Discs, large homolog 1 (Drosophila)	1.69124	0.02235	up
XLOC_000849	ADIPOQ	Adiponectin	8.16381	0.00585	up
XLOC_000859	DNAJB11	DnaJ (Hsp40) homolog, subfamily B, member 11	1.69209	0.0175	up
XLOC_000887	YEATS2	YEATS domain containing 2	1.54935	0.0424	up
XLOC_000888	KLHL24	Kelch-like family member 24	1.79689	0.00955	up
XLOC_000898	FXR1	Fragile X mental retardation, autosomal homolog 1	2.41973	0.00015	up
XLOC_000899	TTC14	Tetratricopeptide repeat domain 14	1.84946	0.01465	up
XLOC_000900	USP13	Ubiquitin specific peptidase 13 (isopeptidase T-3)	1.82256	0.01815	up
XLOC_000901	NDUFB5	NADH dehydrogenase (ubiquinone) 1 beta subcomplex, 5, 16kDa	1.6305	0.0451	up
XLOC_000911	PIK3CA	Phosphatidylinositol-4,5-bisphosphate 3-kinase, catalytic subunit alpha	1.75957	0.014	up
XLOC_000917	uncharacterized gene	uncharacterized gene	1.8731	0.0175	up
XLOC_000933	SEC62	SEC62 homolog (S.cerevisiae)	1.78386	0.0232	up
XLOC_000936	MYNN	Myoneurin	2.28277	0.00065	up
XLOC_000964	TIPARP	TCDD-inducible poly(ADP-ribose) polymerase	3.42388	5e-05	up
XLOC_000973	MME	Membrane metallo-endopeptidase	1.66266	0.03755	up
XLOC_000991	SELT	Selenoprotein T	1.74863	0.01135	up
XLOC_000995	uncharacterized gene	uncharacterized gene	1.88585	0.04335	up
XLOC_000998	RNF13	Ring finger protein 13	1.80203	0.00945	up
XLOC_001011	C3ORF58	Chromosome 1 open reading frame	1.90381	0.0167	up
XLOC_001051	BT.104689	Uncharacterized protein	1.95642	0.0149	up
XLOC_001076	HMGN1	High mobility group nucleosome binding domain 1	1.62826	0.0219	up
XLOC_001090	ZNF295	Zinc finger protein 295	1.72514	0.03515	up
XLOC_001147	PIGP	Phosphatidylinositol glycan anchor biosynthesis, class P	3.22179	0.00035	up
XLOC_001161	uncharacterized gene	uncharacterized gene	2.01587	0.03835	up
XLOC_001204	HMGCR	3-hydroxy-3-methylglutaryl-CoA reductase	1.66943	0.01405	up
XLOC_001206	POLK	Polymerase (DNA directed) kappa	2.80955	0.0016	up
XLOC_001244	ZWILCH	Kinetochore associated, homolog (Drosophila)	1.76532	0.02555	up
XLOC_001274	BBS4	Bardet-Biedl syndrome 4	1.5361	0.05	up
XLOC_001362	RNASE1	Ribonuclease, RNase A family, 1 (pancreatic)	7.90334	5e-05	up
XLOC_001420	C10H15ORF41	Chromosome 10 open reading fram 41	2.30162	0.0464	up
XLOC_001445	CHAC1	ChaC, cation transport regulator homolog 1 (E. coli)	1.66824	0.02	up
XLOC_001463	SNAP23	Synaptosomal-associated protein, 23kDa	2.31094	5e-05	up
XLOC_001464	CEP27	HAUS augmin-like complex, subunit 2	1.89584	0.01425	up
XLOC_001480	KLHDC2	Kelch domain containing 2	1.81668	0.03955	up
XLOC_001490	uncharacterized gene	uncharacterized gene	not abundant in AH group	5e-05	up
XLOC_001491	uncharacterized gene	uncharacterized gene	5.6844	0.00585	up
XLOC_001496	C10H14ORF166	Chromosome 10 open reading frame 166	1.57149	0.03045	up
XLOC_001515	C2CD4B	C2 calcium-dependent domain containing 4B	3.62388	0.0014	up
XLOC_001519	uncharacterized gene	uncharacterized gene	2.06939	0.03885	up
XLOC_001528	ICE2	NMDA receptor regulated 2	1.76087	0.028	up
XLOC_001530	BNIP2	BCL2/adenovirus E1B 19kDa interacting protein 2	2.0454	0.01035	up
XLOC_001542	ZNF280D	Zinc finger protein 280D	1.78729	0.016	up
XLOC_001549	CCPG1	Cell cycle progression 1	1.60559	0.04565	up
XLOC_001571	TRPM7	Transient receptor potential cation channel, subfamily M, member 7	2.34732	0.00655	up
XLOC_001579	ATP8B4	ATPase, class I, type 8B, member 4	2.55974	0.04395	up
XLOC_001581	COPS2	COP9 constitutive photomorphogenic homolog subunit 2 (Arabidopsis)	1.89931	0.00465	up
XLOC_001588	MYEF2	Myelin expression factor 2	1.78297	0.04835	up
XLOC_001614	PELI2	Pellino E3 ubiquitin protein ligase family member 2	1.87851	0.0111	up
XLOC_001624	PSMA3	Proteasome (prosome, macropain) subunit, alpha type, 3	1.81199	0.0092	up
XLOC_001639	MNAT1	Menage a trois homolog 1, cyclin H assembly factor (Xenopus laevis)	1.71492	0.04385	up
XLOC_001643	PRKCH	Protein kinase C	1.78308	0.0172	up
XLOC_001644	HIF1A	Hypoxia inducible factor 1, alpha subunit (basic helix-loop-helix transcription factor)	1.8873	0.0057	up
XLOC_001645	SNAPC1	Small nuclear RNA activating complex, polypeptide 1, 43kDa	3.06321	0.0016	up
XLOC_001671	MPP5	Membrane protein, palmitoylated 5 (MAGUK p55 subfamily member 5)	2.35603	5e-05	up
XLOC_001714	DNAL1	Dynein, axonemal, light chain 1	3.68404	0.01825	up
XLOC_001715	uncharacterized gene	uncharacterized gene	2.15828	0.0418	up
XLOC_001717	PTGR2	Prostaglandin reductase 2	1.62193	0.04125	up
XLOC_001726	FCF1	FCF1 small subunit (SSU) processome component homolog (S. cerevisiae)	2.22769	0.00745	up
XLOC_001734	JDP2	Jun dimerization protein 2	2.90397	5e-05	up
XLOC_001755	AHSA1	Activator of heat shock 90kDa protein ATPase homolog 1 (yeast)	3.02455	5e-05	up
XLOC_001800	TRIM36	Tripartite motif containing 36	2.21339	0.0111	up
XLOC_001843	PSMC6	Proteasome (prosome, macropain) 26S subunit, ATPase, 6	2.08138	0.00115	up
XLOC_001867	SNAPC5	Small nuclear RNA activating complex, polypeptide 5, 19kDa	1.88049	0.0347	up
XLOC_001932	NGDN	Neuroguidin, EIF4E binding protein	1.98345	0.00975	up
XLOC_002035	RNASE10	Inactive ribonuclease-like protein 10	3.94081	0.00015	up
XLOC_002039	uncharacterized gene	uncharacterized gene	4.34008	0.0323	up
XLOC_002042	uncharacterized gene	uncharacterized gene	2.96823	5e-05	up
XLOC_002043	uncharacterized gene	uncharacterized gene	4.54055	0.0003	up
XLOC_002045	uncharacterized gene	uncharacterized gene	2.58634	0.0309	up
XLOC_002111	BUB1B	Budding uninhibited by benzimidazoles 1 homolog beta (yeast)	2.96916	0.0042	up
XLOC_002157	NEMF	Nuclear export mediator factor	2.06035	0.0344	up
XLOC_002170	MAP4K5	Mitogen-activated protein kinase kinase kinase kinase 5	1.6971	0.02835	up
XLOC_002171	SAV1	Salvador homolog 1 (Drosophila)	1.61861	0.03975	up
XLOC_002189	RAB8B	Member RAS oncogene family	2.17895	0.00055	up
XLOC_002208	FAM63B	Family with sequence similarity 63, member B	1.65632	0.0454	up
XLOC_002221	BT.75685	Uncharacterized protein	1.57897	0.0395	up
XLOC_002231	MAPK6	Mitogen-activated protein kinase 6	1.74441	0.016	up
XLOC_002233	TMOD3	Tropomodulin 3 (ubiquitous)	1.77888	0.01295	up
XLOC_002248	GALK2	Galactokinase 2	2.0077	0.01815	up
XLOC_002273	FERMT2	Fermitin family member 2	2.02779	0.0007	up
XLOC_002300	uncharacterized gene	uncharacterized gene	2.02003	0.0141	up
XLOC_002314	BT.87814	Uncharacterized protein	2.33261	0.00215	up
XLOC_002491	CNNM4	Cyclin M4	1.66125	0.02245	up
XLOC_002501	MRPL30	Mitochondrial ribosomal protein L30	1.85573	0.0295	up
XLOC_002579	SPAST	Spastin	1.79666	0.01665	up
XLOC_002581	uncharacterized gene	uncharacterized gene	5.41233	0.003	up
XLOC_002643	CRIPT	Cysteine-rich PDZ-binding protein	1.5874	0.03625	up
XLOC_002650	FOXN2	Forkhead box N2	1.67418	0.0469	up
XLOC_002671	PAPOLG	Poly(A) polymerase gamma	1.64579	0.0343	up
XLOC_002673	REL	V-rel avian reticuloendotheliosis viral oncogene homolog	2.25249	0.00225	up
XLOC_002679	PEX13	Peroxisomal biogenesis factor 13	1.98928	0.01105	up
XLOC_002681	GCFC2	GC-rich sequence DNA-binding factor 2	3.03541	0.01955	up
XLOC_002682	uncharacterized gene	uncharacterized gene	2.47382	0.0067	up
XLOC_002744	AHSA2	Activator of heat shock 90kDa protein ATPase homolog 2 (yeast)	3.81054	0.0251	up
XLOC_002781	MXD1	MAX dimerization protein 1	2.46877	0.0002	up
XLOC_002784	CAPN14	Calpain 14	1.88482	0.00405	up
XLOC_002842	ATAD2B	ATPase family, AAA domain containing 2B	1.67942	0.044	up
XLOC_002875	ODC1	Ornithine decarboxylase 1	2.19928	0.0003	up
XLOC_002938	BT.74403	Uncharacterized protein	2.3636	0.01735	up
XLOC_002942	ZNF297B	Zinc finger and BTB domain containing 43	1.80575	0.0325	up
XLOC_003110	BCL2L11	BCL2-like 11 (apoptosis facilitator)	1.61122	0.03525	up
XLOC_003145	TXNDC9	Thioredoxin domain containing 9	2.6198	0.0002	up
XLOC_003156	uncharacterized gene	uncharacterized gene	3.03485	0.01425	up
XLOC_003157	BT.52969	Uncharacterized protein	4.74234	5e-05	up
XLOC_003184	SLC4A5	Solute carrier family 4 (sodium bicarbonate cotransporter), member 5	7.35993	0.0046	up
XLOC_003185	MTHFD2	Methylenetetrahydrofolate dehydrogenase (NADP+ dependent) 2, methenyltetrahydrofolate cyclohydrolase	1.73973	0.0203	up
XLOC_003207	ZNF638	Zinc finger protein 638	1.69265	0.0174	up
XLOC_003235	HNRPLL	Heterogeneous nuclear ribonucleoprotein L-like	2.33248	0.0005	up
XLOC_003260	LRPPRC	Leucine-rich pentatricopeptide repeat containing	1.6963	0.014	up
XLOC_003272	MCFD2	Multiple coagulation factor deficiency 2	1.51395	0.048	up
XLOC_003295	RTN4	Reticulon 4 (RTN4), transcript variant 2	1.56854	0.0299	up
XLOC_003296	MGC139228	Clathrin heavy chain linker domain containing 1	2.10755	0.0493	up
XLOC_003300	PNPT1	Polyribonucleotide nucleotidyltransferase 1	1.72454	0.0353	up
XLOC_003316	MRPL19	Mitochondrial ribosomal protein L19	1.83262	0.0233	up
XLOC_003321	MGC142792	LIM and senescent cell antigen-like domains 1	1.62578	0.0327	up
XLOC_003390	XPO1	Exportin 1	2.09688	0.00065	up
XLOC_003393	CCT4	Chaperonin containing TCP1, subunit 4 (delta)	2.28315	0.00015	up
XLOC_003397	PELI1	Pellino homolog 1 (Drosophila)	1.73555	0.01185	up
XLOC_003404	RAB1A	RAB1A, member RAS oncogene family	1.57676	0.04965	up
XLOC_003414	FBXO48	F-box protein 48	13.7738	0.0291	up
XLOC_003419	BT.54106	Uncharacterized protein	1.85943	0.00475	up
XLOC_003429	C11H2orf42	Chromosome 11 open reading frame 42	2.18249	0.0318	up
XLOC_003430	uncharacterized gene	uncharacterized gene	2.52322	0.0363	up
XLOC_003431	TIA1	TIA1 cytotoxic granule-associated RNA binding protein	2.56259	0.0004	up
XLOC_003450	FOSL2	FOS-like antigen 2	1.72839	0.0142	up
XLOC_003495	UBXN2A	UBX domain protein 2A	2.44058	0.00045	up
XLOC_003502	RHOB	Ras homolog gene family, member B	2.22912	0.0005	up
XLOC_003517	FAM84A	Family with sequence similarity 84, member A	1.74129	0.0115	up
XLOC_003523	uncharacterized gene	uncharacterized gene	1.75058	0.0197	up
XLOC_003540	ID2	Inhibitor of DNA binding 2, dominant negative helix-loop-helix protein	1.76325	0.0324	up
XLOC_003577	BT.56882	Uncharacterized protein	1.76715	0.0097	up
XLOC_003586	GRP78	Uncharacterized protein	2.71398	5e-05	up
XLOC_003774	WBP4	W domain binding protein 4 (formin binding protein 21)	1.85814	0.01205	up
XLOC_003776	RGCC	Regulator of cell cycle	1.6847	0.0492	up
XLOC_003810	uncharacterized gene	uncharacterized gene	9.36491	0.0146	up
XLOC_003868	N4BP2L2	NEDD4 binding protein 2-like 2; Uncharacterized protein.	1.94592	0.00715	up
XLOC_003872	HSPH1	Heat shock 105kDa/110kDa protein 1	24.2125	5e-05	up
XLOC_003889	RNF6	Ring finger protein (C3H2C3 type) 6	1.73071	0.0319	up
XLOC_003913	uncharacterized gene	uncharacterized gene	2.48756	0.0064	up
XLOC_003921	PIBF1	Progesterone immunomodulatory binding factor 1	2.94879	0.0029	up
XLOC_003922	KLF5	Kruppel-like factor 5 (intestinal)	3.06389	5e-05	up
XLOC_003944	BT.25129	Uncharacterized protein	2.33319	0.0001	up
XLOC_003979	MBNL2	Muscleblind-like 2 (Drosophila)	2.4169	5e-05	up
XLOC_004044	SUGT1	SGT1, suppressor of G2 allele of SKP1 (S. cerevisiae)	1.73779	0.02645	up
XLOC_004086	INTS6	Integrator complex subunit 6	1.84325	0.0067	up
XLOC_004095	COG6	Component of oligomeric golgi complex 6	1.85777	0.01195	up
XLOC_004099	uncharacterized gene	uncharacterized gene	1.91471	0.0407	up
XLOC_004114	uncharacterized gene	uncharacterized gene	not abundant in AH group	5e-05	up
XLOC_004115	uncharacterized gene	uncharacterized gene	not abundant in AH group	5e-05	up
XLOC_004117	uncharacterized gene	uncharacterized gene	not abundant in AH group	5e-05	up
XLOC_004119	uncharacterized gene	uncharacterized gene	not abundant in AH group	5e-05	up
XLOC_004120	uncharacterized gene	uncharacterized gene	103.89	0.0015	up
XLOC_004123	uncharacterized gene	uncharacterized gene	not abundant in AH group	5e-05	up
XLOC_004129	USPL1	Ubiquitin specific peptidase like 1	4.90569	5e-05	up
XLOC_004136	POMP	Proteasome maturation protein	1.64898	0.0195	up
XLOC_004150	CDK8	Cyclin-dependent kinase 8	1.61938	0.0443	up
XLOC_004192	FBXL3	F-box and leucine-rich repeat protein 3	2.14655	0.00105	up
XLOC_004197	RBM26	RNA binding motif protein 26	1.61715	0.03265	up
XLOC_004243	BT.80870	Uncharacterized protein	2.09157	0.00275	up
XLOC_004280	BTBD3	BTB (POZ) domain containing 3	1.79915	0.005	up
XLOC_004289	SNRPB2	Small nuclear ribonucleoprotein polypeptide B	2.83511	0.00725	up
XLOC_004303	UPF2	UPF2 regulator of nonsense transcripts homolog (yeast)	1.70218	0.01335	up
XLOC_004307	uncharacterized gene	uncharacterized gene	1.97767	0.00465	up
XLOC_004331	BT.38599	Uncharacterized protein	3.15057	0.0262	up
XLOC_004353	OTUD1	OTU deubiquitinase 1	1.80996	0.0427	up
XLOC_004366	OPTN	Optineurin	1.71885	0.01695	up
XLOC_004399	uncharacterized gene	uncharacterized gene	3.08904	0.04495	up
XLOC_004400	uncharacterized gene	uncharacterized gene	9.70503	0.00815	up
XLOC_004401	uncharacterized gene	uncharacterized gene	5.57421	0.01225	up
XLOC_004418	NAA20	N(alpha)-acetyltransferase 20, NatB catalytic subunit	1.58119	0.02865	up
XLOC_004455	KLF6	Uncharacterized protein	3.17203	5e-05	up
XLOC_004463	IDI1	Isopentenyl-diphosphate delta isomerase 1	2.63502	5e-05	up
XLOC_004547	uncharacterized gene	uncharacterized gene	3.58474	0.0397	up
XLOC_004551	BT.69099	Uncharacterized protein	1.72109	0.016	up
XLOC_004756	SNORD12	Small nucleolar RNA	2.58075	0.01555	up
XLOC_004775	PFDN4	Prefoldin subunit 4	1.95755	0.03035	up
XLOC_004795	ESF1	Nucleolar pre-rRNA processing protein, homolog (S. cerevisiae)	2.1162	0.00945	up
XLOC_004818	ENSBTAG00000037516	Uncharacterized protein	3.83108	0.0164	up
XLOC_004820	PFKFB3	6-phosphofructo-2-kinase/fructose-2,6-biphosphatase 3	2.68019	5e-05	up
XLOC_004824	YME1L1	YME1-like 1 (S. cerevisiae)	1.55026	0.0403	up
XLOC_004829	CREM	cAMP responsive element modulator	2.31984	0.0145	up
XLOC_004838	DNAJC1	DnaJ (Hsp40) homolog, subfamily C, member 1	1.63097	0.031	up
XLOC_004855	FAM107B	Family with sequence similarity 107, member B	2.16838	0.00195	up
XLOC_004886	uncharacterized gene	uncharacterized gene	1.53016	0.045	up
XLOC_004887	RAB18	RAB18, member RAS oncogene family (RAB18)	1.84031	0.0073	up
XLOC_004926	NET1	Neuroepithelial cell transforming 1	1.93005	0.00135	up
XLOC_004953	GPCPD1	Glycerophosphocholine phosphodiesterase GDE1 homolog (S. cerevisiae)	2.03873	0.00545	up
XLOC_005048	RBM38	RNA binding motif protein 38	2.41393	0.0187	up
XLOC_005105	UQCC1	Ubiquinol-cytochrome c reductase complex chaperone	1.7768	0.0378	up
XLOC_005110	RBM39	RNA binding motif protein 39	2.02394	0.0007	up
XLOC_005224	DPM1	Dolichyl-phosphate mannosyltransferase polypeptide 1, catalytic subunit	1.80391	0.00885	up
XLOC_005286	C8ORF73	Chromosome 8 open reading frame 73	1.80656	0.0396	up
XLOC_005352	ZHX1	Zinc fingers and homeoboxes 1	1.67192	0.0174	up
XLOC_005356	HAS2	Hyaluronan synthase 2	2.27228	0.03045	up
XLOC_005360	UBE2V2	Ubiquitin-conjugating enzyme E2 variant 2	1.5782	0.0475	up
XLOC_005441	PI15	Peptidase inhibitor 15	2.28838	0.00095	up
XLOC_005476	NUDCD1	NudC domain containing 1	2.19004	0.00425	up
XLOC_005508	STK3	Serine/threonine kinase 3	1.60696	0.02535	up
XLOC_005511	HRSP12	Heat-responsive protein 12	2.42629	0.00235	up
XLOC_005522	UQCRB	Ubiquinol-cytochrome c reductase binding protein	1.93371	0.00635	up
XLOC_005541	uncharacterized gene	uncharacterized gene	2.61599	0.00075	up
XLOC_005548	CALB1	Calbindin 1, 28kDa	7.45575	5e-05	up
XLOC_005549	NBN	Nibrin	2.20435	0.00075	up
XLOC_005658	PHF20L1	PHD finger protein 20-like 1	1.70672	0.0203	up
XLOC_005703	POLR2K	Polymerase (RNA) II (DNA directed) polypeptide K, 7.0kDa	2.21564	0.00155	up
XLOC_005718	CA8	Carbonic anhydrase VIII	2.03046	0.00225	up
XLOC_005749	LACTB2	Lactamase, beta 2	2.33934	0.00135	up
XLOC_005755	SBSPON	Somatomedin B and thrombospondin, type 1 domain containing	2.2289	0.01365	up
XLOC_005807	ENY2	Enhancer of yellow 2 homolog (Drosophila)	1.74129	0.0362	up
XLOC_005809	EMC2	Tetratricopeptide repeat domain 35	1.9338	0.00345	up
XLOC_005810	BT.106609	Uncharacterized protein	1.68581	0.0168	up
XLOC_005865	DECR1	2,4-dienoyl CoA reductase 1, mitochondrial	1.90774	0.01045	up
XLOC_005907	MSANTD4	Myb/SANT-like DNA-binding domain containing 4 with coiled-coils	1.94472	0.0089	up
XLOC_005942	BT.65669	Uncharacterized protein	1.87652	0.0193	up
XLOC_005958	uncharacterized gene	uncharacterized gene	1.9677	0.03465	up
XLOC_005987	RBM7	RNA binding motif protein 7	1.76257	0.0306	up
XLOC_006025	HMBS	Hydroxymethylbilane synthase	1.81114	0.0219	up
XLOC_006047	SC5DL	Sterol-C5-desaturase (ERG3 delta-5-desaturase homolog, S. cerevisiae)-like	2.38766	5e-05	up
XLOC_006063	PIK3C2A	Phosphatidylinositol-4-phosphate 3-kinase, catalytic subunit type 2 alpha	2.25988	0.00175	up
XLOC_006065	uncharacterized gene	uncharacterized gene	2.62421	5e-05	up
XLOC_006078	COPB1	Coatomer protein complex, subunit beta 1	1.77893	0.00595	up
XLOC_006317	METTL15	Methyltransferase like 15	2.71791	0.0481	up
XLOC_006320	C15H11orf46	ADP-ribosylation factor-like 14 effector protein, a synonym of ARL14EP	1.78695	0.0122	up
XLOC_006364	HSD17B12	Hydroxysteroid (17-beta) dehydrogenase 12	1.92099	0.002	up
XLOC_006536	BIRC3	Baculoviral IAP repeat-containing protein 3	3.46971	5e-05	up
XLOC_006560	uncharacterized gene	uncharacterized gene	41.9079	0.00075	up
XLOC_006561	uncharacterized gene	uncharacterized gene	15.6357	0.02805	up
XLOC_006562	uncharacterized gene	uncharacterized gene	16.4129	5e-05	up
XLOC_006566	ALKBH8	AlkB, alkylation repair homolog 8 (E. coli)	3.83169	0.02235	up
XLOC_006571	EXPH5	Exophilin 5	2.25938	0.00235	up
XLOC_006584	CRYAB	Crystallin, alpha B	3.44138	5e-05	up
XLOC_006616	MPZL3	Myelin protein zero-like 3	1.59572	0.03985	up
XLOC_006623	IFT46	Intraflagellar transport 46 homolog (Chlamydomonas)	1.88636	0.00755	up
XLOC_006640	USP2	Ubiquitin specific peptidase 2	1.66353	0.0216	up
XLOC_006655	HSPA8	Heat shock 70kDa protein 8	7.41537	5e-05	up
XLOC_006669	NUCB2	Nucleobindin 2; Uncharacterized protein	1.95635	0.00225	up
XLOC_006672	C15H11orf58	Chromosome 15 open reading frame 58, a synonym of SMAP	1.6544	0.02085	up
XLOC_006683	ARNTL	Aryl hydrocarbon receptor nuclear translocator-like	2.27839	0.0069	up
XLOC_006699	mir-6518	MicroRNA-6518	2.0285	0.01775	up
XLOC_006704	ZNF143	Zinc finger protein 143	1.96863	0.02505	up
XLOC_006897	MUC15	Mucin 15, cell surface associated	1.80709	0.02385	up
XLOC_006902	LIN7C	Lin-7 homolog C (C. elegans)	1.58277	0.0328	up
XLOC_006926	FBXO3	F-box protein 3	1.57406	0.0438	up
XLOC_006928	ABTB2	Ankyrin repeat and BTB (POZ) domain containing 2	2.12006	0.0398	up
XLOC_007097	BTG2	BTG family, member 2	2.15026	0.00025	up
XLOC_007111	MDM4	Mdm4 p53 binding protein homolog (mouse)	2.23639	0.00635	up
XLOC_007131	BT.45227	Uncharacterized protein	3.38911	5e-05	up
XLOC_007181	BROX	BRO1 domain and CAAX motif containing	1.59759	0.03495	up
XLOC_007206	TFB2M	Transcription factor B2, mitochondrial	1.79451	0.0258	up
XLOC_007219	CEP170	Centrosomal protein 170 kDa	1.86615	0.0411	up
XLOC_007228	BT.96927	Uncharacterized protein	2.09211	0.00235	up
XLOC_007283	ERRFI1	ERBB receptor feedback inhibitor 1	2.60577	5e-05	up
XLOC_007391	MGC157043	Uncharacterized protein	1.74147	0.0091	up
XLOC_007394	CACYBP	Calcyclin binding protein	6.36869	5e-05	up
XLOC_007489	uncharacterized gene	uncharacterized gene	5.1696	0.0481	up
XLOC_007581	RGS2	Regulator of G-protein signaling 2	1.79372	0.01925	up
XLOC_007583	RGS1	Regulator of G-protein signaling 1	2.38562	0.00085	up
XLOC_007607	DUSP10	Dual specificity phosphatase 10	3.03433	0.00055	up
XLOC_007609	TAF1A	TATA box binding protein (TBP)-associated factor, RNA polymerase I, A, 48kDa	2.02908	0.0488	up
XLOC_007620	uncharacterized gene	uncharacterized gene	8.06951	0.02345	up
XLOC_007641	uncharacterized gene	uncharacterized gene	1.99486	0.02685	up
XLOC_007642	CNST	Consortin, connexin sorting protein	2.07206	0.03575	up
XLOC_007650	PPPDE1	PPPDE peptidase domain containing 1	1.86817	0.00485	up
XLOC_007721	SLC25A33	Solute carrier family 25, member 33	1.90613	0.00825	up
XLOC_007796	RSC1A1	Regulatory solute carrier protein, family 1, member 1	2.17691	0.0032	up
XLOC_007822	SNORD24	Small nucleolar RNA	2.83368	0.00175	up
XLOC_007835	uncharacterized gene	uncharacterized gene	1.64789	0.0402	up
XLOC_007886	IVNS1ABP	Influenza virus NS1A binding protein	1.57925	0.03465	up
XLOC_007903	PROX1	Prospero homeobox 1	1.65182	0.01625	up
XLOC_007909	ATF3	Activating transcription factor 3	13.3704	5e-05	up
XLOC_007955	SC4MOL	Methylsterol monooxygenase 1	2.04993	0.0011	up
XLOC_007964	PLRG1	Pleiotropic regulator 1	1.56172	0.04595	up
XLOC_007970	uncharacterized gene	uncharacterized gene	1.87121	0.00855	up
XLOC_007981	NR3C2	Nuclear receptor subfamily 3, group C, member 2	1.74617	0.0139	up
XLOC_007995	INPP4B	Inositol polyphosphate-4-phosphatase, type II, 105kDa	1.67939	0.0493	up
XLOC_008057	PPID	Peptidylprolyl isomerase D	2.63658	0.00045	up
XLOC_008095	uncharacterized gene	uncharacterized gene	16.5942	0.0278	up
XLOC_008096	BT.106367	Uncharacterized protein	10.6668	5e-05	up
XLOC_008121	RSRC2	Arginine/serine-rich coiled-coil 2	3.21241	5e-05	up
XLOC_008248	BT.89116	Uncharacterized protein	3.06047	5e-05	up
XLOC_008355	uncharacterized gene	uncharacterized gene	38.3314	0.0023	up
XLOC_008358	uncharacterized gene	uncharacterized gene	not abundant in AH group	5e-05	up
XLOC_008359	uncharacterized gene	uncharacterized gene	19.3333	0.0006	up
XLOC_008360	uncharacterized gene	uncharacterized gene	not abundant in AH group	5e-05	up
XLOC_008363	uncharacterized gene	uncharacterized gene	not abundant in AH group	0.0002	up
XLOC_008364	uncharacterized gene	uncharacterized gene	6.4313	0.0001	up
XLOC_008370	LRAT	Lecithin retinol acyltransferase (phosphatidylcholine--retinol O-acyltransferase)	2.38041	0.006	up
XLOC_008424	ELMOD2	ELMO/CED-12 domain containing 2	1.84478	0.04425	up
XLOC_008432	CCRN4L	CCR4 carbon catabolite repression 4-like (S. cerevisiae)	2.11793	0.0092	up
XLOC_008447	LARP1B	La ribonucleoprotein domain family, member 1B	1.84286	0.04375	up
XLOC_008453	BT.96746	Uncharacterized protein	17.2031	5e-05	up
XLOC_008458	uncharacterized gene	uncharacterized gene	2.4832	0.04145	up
XLOC_008461	SPRY1	Sprouty homolog 1, antagonist of FGF signaling (Drosophila)	2.92593	5e-05	up
XLOC_008462	BT.95516	Uncharacterized protein	2.1814	0.0057	up
XLOC_008533	GTF2H3	General transcription factor IIH, polypeptide 3, 34kDa	2.89393	0.0028	up
XLOC_008785	ZFP1	Zinc finger protein	2.71961	0.02135	up
XLOC_008892	PAPD5	PAP associated domain containing 5	2.97948	5e-05	up
XLOC_008924	BT.105012	Uncharacterized protein	1.78502	0.0069	up
XLOC_008925	uncharacterized gene	uncharacterized gene	6.27904	0.0225	up
XLOC_009007	NFAT5	Nuclear factor of activated T-cells 5, tonicity-responsive	1.69485	0.0115	up
XLOC_009013	TXNL4B	Thioredoxin-like 4B	1.63287	0.03725	up
XLOC_009123	ZNF527	Zinc finger protein 527	2.09244	0.02675	up
XLOC_009240	FOSB	FBJ murine osteosarcoma viral oncogene homolog B	1.90788	0.01575	up
XLOC_009297	PPP1R15A	Protein phosphatase 1, regulatory subunit 15A	2.13836	0.00065	up
XLOC_009299	uncharacterized gene	uncharacterized gene	not abundant in AH group	5e-05	up
XLOC_009300	DHDH	Dihydrodiol dehydrogenase (dimeric)	11.6065	0.0191	up
XLOC_009336	ZNF473	Zinc finger protein 473	1.88899	0.03225	up
XLOC_009378	uncharacterized gene	uncharacterized gene	2.46442	0.0386	up
XLOC_009382	ENSBTAG00000011926	Zinc finger protein 493	1.77851	0.0425	up
XLOC_009393	ENSBTAG00000033642	Uncharacterized protein	5.24546	0.01105	up
XLOC_009472	ZNF667	Zinc finger protein 667	1.811	0.0231	up
XLOC_009614	SHCBP1	SHC SH2-domain binding protein 1	4.54948	0.00195	up
XLOC_009616	C18H16orf87	Chromosome 18 open reading frame 87	1.99433	0.0217	up
XLOC_009631	uncharacterized gene	uncharacterized gene	2.39372	0.039	up
XLOC_009686	TK2	Thymidine kinase 2, mitochondrial	1.81995	0.04425	up
XLOC_009690	NAE1	NEDD8 activating enzyme E1 subunit 1	2.01914	0.0201	up
XLOC_009824	uncharacterized gene	uncharacterized gene	6.10224	0.032	up
XLOC_009864	SERTAD1	SERTA domain containing 1	1.81394	0.01965	up
XLOC_009871	ENSBTAG00000047815	Uncharacterized protein	2.25113	0.01425	up
XLOC_010144	ENSBTAG00000046101	Uncharacterized protein	2.45848	0.02865	up
XLOC_010234	INTS2	Integrator complex subunit 2	2.04032	0.0048	up
XLOC_010292	UTP6	UTP6, small subunit (SSU) processome component, homolog (yeast)	1.82955	0.00475	up
XLOC_010338	NSRP1	Nuclear speckle splicing regulatory protein 1	2.3051	0.0008	up
XLOC_010464	NDEL1	NudE neurodevelopment protein 1-like 1	1.71484	0.0125	up
XLOC_010472	C17ORF48	Chromosome 17 open reading frame 48	6.63317	0.0197	up
XLOC_010508	RASD1	RAS, dexamethasone-induced 1	2.65565	5e-05	up
XLOC_010730	ZNF750	Zinc finger protein 750	2.04868	0.01935	up
XLOC_010789	CBX4	Chromobox homolog 4	2.04755	0.00415	up
XLOC_010984	DDX52	DEAD (Asp-Glu-Ala-Asp) box polypeptide 52	1.99368	0.0112	up
XLOC_011170	BT.27268	Uncharacterized protein	2.32467	0.0471	up
XLOC_011173	MIS12	MIS12, MIND kinetochore complex component, homolog (S. pombe)	2.49987	0.0042	up
XLOC_011222	PER1	Period circadian clock 1	1.56215	0.0311	up
XLOC_011255	TMEM220	Transmembrane protein 220	2.00219	0.0317	up
XLOC_011277	SNORD65	Small nucleolar RNA	3.49729	0.01625	up
XLOC_011282	UBB	Ubiquitin B	3.27252	5e-05	up
XLOC_011437	KRT15	Keratin 15	1.8056	0.0249	up
XLOC_011608	BAIAP2	BAI1-associated protein 2	1.80802	0.0093	up
XLOC_011654	FAM100B	UBA-like domain containing 2 (UBALD2), a synonym of UBALD2	1.73916	0.02635	up
XLOC_011703	KCNJ2	Potassium inwardly-rectifying channel, subfamily J, member 2	2.37507	0.0002	up
XLOC_011710	uncharacterized gene	uncharacterized gene	4.35661	0.00145	up
XLOC_011711	uncharacterized gene	uncharacterized gene	1.89084	0.0041	up
XLOC_011757	HIBCH	3-hydroxyisobutyryl-CoA hydrolase	1.79298	0.0432	up
XLOC_011759	ORMDL1	ORM1-like 1 (S. cerevisiae)	1.79061	0.0272	up
XLOC_011823	FASTKD1	FAST kinase domains 1	2.48065	0.0122	up
XLOC_011834	GALNT3	Polypeptide N-acetylgalactosaminyltransferase 3	1.69637	0.0186	up
XLOC_011857	BAZ2B	Bromodomain adjacent to zinc finger domain, 2B	1.66831	0.0174	up
XLOC_011867	NR4A2	Nuclear receptor subfamily 4, group A, member 2	4.73564	5e-05	up
XLOC_011885	RND3	Rho family GTPase 3 (RND3)	1.76141	0.00845	up
XLOC_011888	MMADHC	Methylmalonic aciduria (cobalamin deficiency) cblD type, with homocystinuria	1.75429	0.00715	up
XLOC_011890	ORC4	Origin recognition complex, subunit 4	1.89581	0.00755	up
XLOC_011966	COQ10B	Coenzyme Q10 homolog B (S. cerevisiae)	1.79441	0.03305	up
XLOC_011968	HSPE1	Heat shock 10kDa protein 1 (chaperonin 10)	3.79522	5e-05	up
XLOC_011969	MOBKL3	MOB1, Mps One Binder kinase activator-like 3 (yeast)	1.8014	0.0491	up
XLOC_011972	uncharacterized gene	uncharacterized gene	4.10635	0.0475	up
XLOC_011988	NDUFB3	NADH dehydrogenase (ubiquinone) 1 beta subcomplex, 3, 12kDa	1.93665	0.0055	up
XLOC_011989	CFLAR	CASP8 and FADD-like apoptosis regulator	1.61764	0.0461	up
XLOC_012038	uncharacterized gene	uncharacterized gene	3.65654	0.01035	up
XLOC_012159	RNF19B	Ring finger protein 19B	1.86137	0.00675	up
XLOC_012182	SNRNP40	Small nuclear ribonucleoprotein 40kDa (U5)	1.72057	0.02195	up
XLOC_012214	FGR	Gardner-Rasheed feline sarcoma viral (v-fgr) oncogene homolog	1.69086	0.02885	up
XLOC_012243	C1orf 63	Chromosome 1 open reading frame 63	2.17111	0.00205	up
XLOC_012260	GALE	UDP-galactose-4-epimerase	1.8018	0.0326	up
XLOC_012356	PMS1	PMS1 postmeiotic segregation increased 1 (S. cerevisiae)	2.18198	0.0148	up
XLOC_012361	GULP1	GULP, engulfment adaptor PTB domain containing 1	2.1958	0.00335	up
XLOC_012365	ZC3H15	Zinc finger CCCH-type containing 15	1.59613	0.0304	up
XLOC_012390	MTX2	Metaxin 2	2.19807	0.00325	up
XLOC_012425	HAT1	Histone acetyltransferase 1	2.03017	0.00325	up
XLOC_012439	SSB	Sjogren syndrome antigen B (autoantigen La)	1.7203	0.01785	up
XLOC_012445	PPIG	Peptidylprolyl isomerase G (cyclophilin G)	1.57642	0.0407	up
XLOC_012448	BBS5	Bardet-Biedl syndrome 5	2.40146	0.04615	up
XLOC_012452	NOSTRIN	Nitric oxide synthase trafficker	2.50934	5e-05	up
XLOC_012473	PSMD14	Proteasome (prosome, macropain) 26S subunit, non-ATPase, 14	1.90094	0.0071	up
XLOC_012475	TANK	TRAF family member-associated NFKB activator	2.1723	0.00235	up
XLOC_012516	SPOPL	Speckle-type POZ protein-like	1.68068	0.0374	up
XLOC_012521	UBXN4	UBX domain protein 4	1.52636	0.0489	up
XLOC_012526	CCNT2	Cyclin T2	1.74321	0.01405	up
XLOC_012559	STK17B	Serine/threonine kinase 17b	2.53465	0.00025	up
XLOC_012565	ANKRD44	Ankyrin repeat domain 44	1.88408	0.00675	up
XLOC_012566	SF3B1	Splicing factor 3b, subunit 1, 155kDa	1.91847	0.0024	up
XLOC_012567	BT.89909	Uncharacterized protein	6.74674	5e-05	up
XLOC_012575	TYW5	tRNA-yW synthesizing protein 5	2.20936	0.005	up
XLOC_012579	CLK1	CDC-like kinase 1	2.53387	5e-05	up
XLOC_012580	PPIL3	Peptidylprolyl isomerase (cyclophilin)-like 3	3.93297	0.00115	up
XLOC_012581	ORC2	Origin recognition complex, subunit 2	1.85447	0.0135	up
XLOC_012590	SUMO1	Small ubiquitin-like modifier 1	1.55593	0.03605	up
XLOC_012628	C2ORF67	Chromosome 2 open reading frame 67	3.40338	0.0007	up
XLOC_012637	IKZF2	IKAROS family zinc finger 2 (Helios)	1.64053	0.04395	up
XLOC_012643	MREG	Melanoregulin	2.98748	0.02535	up
XLOC_012644	PECR	Peroxisomal trans-2-enoyl-CoA reductase	1.83672	0.0237	up
XLOC_012771	SESN2	Sestrin 2	1.80158	0.0271	up
XLOC_012781	STX12	Syntaxin 12	1.65462	0.03055	up
XLOC_012792	NUDC	Nuclear distribution gene C homolog (A. nidulans)	1.8919	0.0024	up
XLOC_012826	uncharacterized gene	uncharacterized gene	1.80316	0.0048	up
XLOC_012927	C5ORF41	Chromosome 5 open reading frame 41	1.76756	0.0214	up
XLOC_012932	CPEB4	Uncharacterized protein	1.69458	0.02535	up
XLOC_012960	TRIM23	Tripartite motif containing 23	3.59908	0.0012	up
XLOC_012985	PLK2	Polo-like kinase 2	1.99886	0.0038	up
XLOC_012991	MIER3	Mesoderm induction early response 1, family member 3	1.69229	0.042	up
XLOC_013013	uncharacterized gene	uncharacterized gene	2.43667	0.0493	up
XLOC_013034	HMGCS1	3-hydroxy-3-methylglutaryl-CoA synthase 1 (soluble)	2.90015	5e-05	up
XLOC_013035	ZNF131	Zinc finger protein 131	1.82099	0.01165	up
XLOC_013048	TTC33	Tetratricopeptide repeat domain 33	2.5228	0.011	up
XLOC_013073	RAD1	Checkpoint DNA exonuclease	2.52157	0.0015	up
XLOC_013113	BT.65753	Uncharacterized protein	3.05853	0.01965	up
XLOC_013125	MED10	Mediator complex subunit 10	1.87207	0.02045	up
XLOC_013128	uncharacterized gene	uncharacterized gene	3.00177	0.02185	up
XLOC_013166	BT.85182	Uncharacterized protein	1.82334	0.00555	up
XLOC_013194	BT.58967	General transcription factor IIH, polypeptide 2, 44kDa, Uncharacterized protein	1.97643	0.03335	up
XLOC_013206	MAST4	Microtubule associated serine/threonine kinase family member 4	1.86876	0.00475	up
XLOC_013209	SREK1	Splicing regulatory glutamine/lysine-rich protein 1	1.74371	0.02685	up
XLOC_013212	C20H5orf44	Chromosome 20 open reading frame 44	2.15818	0.0035	up
XLOC_013213	PPWD1	Peptidylprolyl isomerase domain and WD repeat containing 1	2.21739	0.0018	up
XLOC_013215	CWC27	Spliceosome-associated protein homolog (S. cerevisiae)	1.79675	0.0267	up
XLOC_013224	ZSWIM6	Zinc finger, SWIM-type containing 6	2.19164	0.0073	up
XLOC_013234	GPBP1	GC-rich promoter binding protein 1	1.89832	0.00285	up
XLOC_013248	GPX8	Glutathione peroxidase 8 (putative)	2.16934	0.00165	up
XLOC_013252	SNX18	Sorting nexin 18	1.58964	0.03005	up
XLOC_013265	uncharacterized gene	uncharacterized gene	2.2771	0.0096	up
XLOC_013305	BRIX1	Biogenesis of ribosomes, homolog (S. cerevisiae)	1.91039	0.0141	up
XLOC_013314	SUB1	SUB1 homolog (S. cerevisiae)	1.94277	0.0018	up
XLOC_013482	NGRN	Neugrin, neurite outgrowth associated, transcript variant 2	1.59125	0.03895	up
XLOC_013547	BT.18516	Uncharacterized protein	18.1536	5e-05	up
XLOC_013594	G2E3	G2/M-phase specific E3 ubiquitin protein ligase	2.0161	0.02695	up
XLOC_013595	SCFD1	Sec1 family domain containing 1	2.29612	0.0002	up
XLOC_013609	SRP54	Signal recognition particle 54kDa	1.74236	0.01105	up
XLOC_013625	CTAGE5	CTAGE family, member 5, Uncharacterized protein	1.69238	0.0127	up
XLOC_013627	uncharacterized gene	uncharacterized gene	not abundant in AH group	0.0124	up
XLOC_013631	C21H14orf28	Chromosome 21 open reading frame 28	2.05042	0.0082	up
XLOC_013665	GOLGA5	Golgin A5 (GOLGA5)	1.9477	0.0022	up
XLOC_013668	TMEM251	Transmembrane protein 251 (TMEM251)	2.38161	0.00335	up
XLOC_013706	PAPOLA	Poly(A) polymerase alpha (PAPOLA)	1.8476	0.0048	up
XLOC_013707	BT.11497	Uncharacterized protein	2.45539	0.04475	up
XLOC_013846	BT.69225	Uncharacterized protein	1.66463	0.0172	up
XLOC_013903	ARRDC4	Arrestin domain containing 4	2.33097	0.00015	up
XLOC_013972	HOMER2	Homer homolog 2 (Drosophila)	1.64899	0.02735	up
XLOC_014051	BT.41720	Uncharacterized protein	2.65645	0.039	up
XLOC_014085	TRAPPC6B	Trafficking protein particle complex 6B	2.71373	0.0012	up
XLOC_014093	FKBP3	FK506 binding protein 3, 25kDa	1.73845	0.02105	up
XLOC_014182	HSP90AA1	Heat shock protein 90kDa alpha (cytosolic), class A member 1	6.29125	5e-05	up
XLOC_014231	SEC61G	Sec61 gamma subunit	1.68018	0.0204	up
XLOC_014265	GOLGA4	Golgin A4	1.78036	0.0058	up
XLOC_014310	uncharacterized gene	uncharacterized gene	4.05446	0.0278	up
XLOC_014311	uncharacterized gene	uncharacterized gene	1.75562	0.04095	up
XLOC_014312	NKTR	Natural killer cell triggering receptor	1.66697	0.01825	up
XLOC_014341	THUMPD3	THUMP domain containing 3	4.1795	5e-05	up
XLOC_014362	RYBP	RING1 and YY1 binding protein	2.53829	0.00625	up
XLOC_014375	TMF1	TATA element modulatory factor 1	1.7216	0.01435	up
XLOC_014618	SLC4A7	Solute carrier family 4, sodium bicarbonate cotransporter, member 7	1.78963	0.0063	up
XLOC_014660	ENSBTAG00000047441	Uncharacterized protein	11.0138	5e-05	up
XLOC_014672	HIGD1D	HIG1 domain family, member 1D; Uncharacterized protein	1.90388	0.0104	up
XLOC_014717	PPP4R2	Protein phosphatase 4, regulatory subunit 2	1.8845	0.0162	up
XLOC_014803	MANF	Mesencephalic astrocyte-derived neurotrophic factor	1.82169	0.0065	up
XLOC_014960	BT.21896	Uncharacterized protein	4.28428	0.0392	up
XLOC_014970	GCLC	Glutamate-cysteine ligase, catalytic subunit	1.946	0.00875	up
XLOC_015003	uncharacterized gene	uncharacterized gene	10.9211	0.00225	up
XLOC_015015	CDKN1A	Cyclin-dependent kinase inhibitor 1A (p21, Cip1)	1.85398	0.00665	up
XLOC_015036	NFYA	Nuclear transcription factor Y, alpha	1.80045	0.0275	up
XLOC_015050	uncharacterized gene	uncharacterized gene	1.89726	0.0334	up
XLOC_015073	VEGFA	Vascular endothelial growth factor A	2.02628	0.0136	up
XLOC_015080	HSP90AB1	Heat shock protein 90kDa alpha (cytosolic), class B member 1	2.42523	0.00025	up
XLOC_015085	ENPP4	Ectonucleotide pyrophosphatase/phosphodiesterase 4 (putative)	1.86957	0.00495	up
XLOC_015266	HIST1H1D	Histone cluster 1, H1d	3.82082	5e-05	up
XLOC_015272	H2B	Histone cluster 1, H2b	6.87203	5e-05	up
XLOC_015274	uncharacterized gene	uncharacterized gene	78.0737	0.0183	up
XLOC_015276	HIST1H1C	Histone cluster 1, H1c	2.5752	0.036	up
XLOC_015278	HIST1H2AB	Histone cluster 1, H2ab	4.72371	0.00055	up
XLOC_015279	H4	Histone 4	2.5258	5e-05	up
XLOC_015323	DEK	DEK oncogene	1.60964	0.02475	up
XLOC_015338	RANBP9	RAN binding protein 9	1.51568	0.0487	up
XLOC_015449	FKBP5	FK506 binding protein 5	1.7565	0.02	up
XLOC_015451	uncharacterized gene	uncharacterized gene	5.36544	0.03165	up
XLOC_015476	GLO1	Glyoxalase I	1.88943	0.00435	up
XLOC_015530	GTPBP2	GTP binding protein 2	1.7084	0.0157	up
XLOC_015533	uncharacterized gene	uncharacterized gene	2.11281	0.009	up
XLOC_015601	HSPA1A	Heat shock 70kDa protein 1A	22.5759	5e-05	up
XLOC_015603	uncharacterized gene	uncharacterized gene	19.4184	5e-05	up
XLOC_015681	ENSBTAG00000035959	Uncharacterized protein	5.47257	5e-05	up
XLOC_015721	H4	Histone 4	not abundant in AH group	0.00225	up
XLOC_015722	ENSBTAG00000031766	Histone H3.1	8.82453	5e-05	up
XLOC_015725	uncharacterized gene	uncharacterized gene	4.59062	0.02935	up
XLOC_015726	uncharacterized gene	uncharacterized gene	21.7345	5e-05	up
XLOC_015727	uncharacterized gene	uncharacterized gene	15.0558	0.02955	up
XLOC_015730	HIST1H2AC	Histone cluster 1, H2ac	8.62485	5e-05	up
XLOC_015736	uncharacterized gene	uncharacterized gene	4.65763	5e-05	up
XLOC_015737	uncharacterized gene	uncharacterized gene	15.634	0.00045	up
XLOC_015738	uncharacterized gene	uncharacterized gene	15.4318	0.006	up
XLOC_015739	uncharacterized gene	uncharacterized gene	14.3454	0.00785	up
XLOC_015740	uncharacterized gene	uncharacterized gene	20.2695	0.0086	up
XLOC_015741	HIST1H2AA	Histone cluster 1, H2aa	5.67152	5e-05	up
XLOC_015759	THEM2	Acyl-CoA thioesterase 13 (ACOT13)	1.85756	0.008	up
XLOC_015781	CDKAL1	CDK5 regulatory subunit associated protein 1-like 1	2.12397	0.00295	up
XLOC_015784	uncharacterized gene	uncharacterized gene	2.17612	0.0013	up
XLOC_015802	NOL7	Nucleolar protein 7, 27kDa	1.63543	0.0332	up
XLOC_015817	PAK1IP1	PAK1 interacting protein 1	1.88176	0.01875	up
XLOC_015847	uncharacterized gene	uncharacterized gene	1.72867	0.01445	up
XLOC_015920	FAM59A	GRB2 associated, regulator of MAPK1 (GAREM1), a synonym of GAREM1	1.72463	0.026	up
XLOC_015945	ABHD3	Abhydrolase domain containing 3	2.53672	0.00425	up
XLOC_015974	ANKRD12	Ankyrin repeat domain 12	1.6342	0.0209	up
XLOC_016010	C24H18orf25	Chromosome 24 open reading frame 25	2.43896	0.02175	up
XLOC_016054	uncharacterized gene	uncharacterized gene	4.70697	5e-05	up
XLOC_016071	BT.53705	Serpin peptidase inhibitor, clade B (ovalbumin), member 2	2.03457	0.01835	up
XLOC_016127	C24H18ORF21	Chromosome 24 open reading frame 21	2.20308	0.02265	up
XLOC_016158	TTC39C	Tetratricopeptide repeat domain 39C	2.4343	0.01125	up
XLOC_016162	RIOK3	RIO kinase 3 (yeast)	2.0831	0.0004	up
XLOC_016169	SNRPD1	Small nuclear ribonucleoprotein D1 polypeptide 16kDa	1.60837	0.0464	up
XLOC_016176	YES1	Yamaguchi sarcoma viral oncogene homolog 1	1.66646	0.01745	up
XLOC_016216	IER3IP1	Immediate early response 3 interacting protein 1	1.82331	0.00845	up
XLOC_016247	TXNL1	Thioredoxin-like 1	1.62365	0.0271	up
XLOC_016452	CCP110	Centriolar coiled coil protein 110kDa	1.90257	0.02045	up
XLOC_016468	UQCRC2	Ubiquinol-cytochrome c reductase core protein II	1.63014	0.0233	up
XLOC_003403	uncharacterized gene	uncharacterized gene	1.97692	0.0086	up
XLOC_016560	CCT6A	Chaperonin containing TCP1, subunit 6A	1.99674	0.00095	up
XLOC_016575	RABGEF1	RAB guanine nucleotide exchange factor (GEF) 1	1.71191	0.01935	up
XLOC_016616	HSPB1	Heat shock 27kDa protein 1	5.437	5e-05	up
XLOC_016689	uncharacterized gene	uncharacterized gene	3.50258	5e-05	up
XLOC_016728	ZFAND2A	Zinc finger, AN1-type domain 2A	20.6073	5e-05	up
XLOC_016730	uncharacterized gene	uncharacterized gene	not abundant in AH group	5e-05	up
XLOC_016754	MRPL28	Mitochondrial ribosomal protein L28	1.70307	0.02825	up
XLOC_016804	SNORD60	Small nucleolar RNA	2.01681	0.04535	up
XLOC_016820	BT.45760	Uncharacterized protein	2.16774	0.01495	up
XLOC_016821	BT.106170	Uncharacterized protein	2.26898	0.00105	up
XLOC_016934	CDR2	Cerebellar degeneration-related protein 2, 62kDa	2.20601	0.00045	up
XLOC_017018	PSPH	Phosphoserine phosphatase	1.95765	0.00215	up
XLOC_017067	YWHAG	Tyrosine 3-monooxygenase/tryptophan 5-monooxygenase activation protein, gamma polypeptide	1.53931	0.03585	up
XLOC_017241	TBC1D12	TBC1 domain family, member 12	1.70421	0.04715	up
XLOC_017287	uncharacterized gene	uncharacterized gene	4.34809	0.0045	up
XLOC_017309	FBXL15	F-box/LRR-repeat protein 15	2.71923	0.03695	up
XLOC_017347	ADD3	Adducin 3 (gamma)	1.71953	0.0106	up
XLOC_017350	DUSP5	Dual specificity phosphatase 5	2.25886	0.01535	up
XLOC_017359	TECTB	Tectorin beta	2.53256	0.0003	up
XLOC_017390	BAG3	BCL2-associated athanogene 3	37.0699	5e-05	up
XLOC_017468	ANKRD22	Ankyrin repeat domain 22	2.24947	0.00845	up
XLOC_017493	C26H10ORF4	Fragile site, folic acid type, rare, fra(10)(q23.3) or fra(10)(q24.2) candidate 1, a synonym of FRA10AC1	2.28195	0.0136	up
XLOC_017497	NOC3L	Nucleolar complex associated 3 homolog (S. cerevisiae)	2.96567	5e-05	up
XLOC_017499	uncharacterized gene	uncharacterized gene	2.05118	0.032	up
XLOC_017546	BLOC1S2	Uncharacterized protein	2.39971	0.00295	up
XLOC_017573	NT5C2	5'-nucleotidase, cytosolic II	1.91785	0.0139	up
XLOC_017604	SMNDC1	Survival motor neuron domain containing 1	2.2657	0.0037	up
XLOC_017613	uncharacterized gene	uncharacterized gene	2.2063	0.0148	up
XLOC_017614	C10ORF118	Chromosome 10 open reading frame 118	2.37291	0.00015	up
XLOC_017626	FAM204A	Family with sequence similarity 204, member A	1.91589	0.00405	up
XLOC_017649	CPXM2	Carboxypeptidase X (M14 family), member 2	4.45456	0.0143	up
XLOC_017694	BT.29226	Uncharacterized protein	2.00043	0.0385	up
XLOC_017716	CDKN2AIP	CDKN2A interacting protein	1.68738	0.0275	up
XLOC_017725	SLC25A4	Solute carrier family 25 (mitochondrial carrier; adenine nucleotide translocator), member 4	1.67022	0.01685	up
XLOC_017742	FRG1	FSHD region gene 1	2.22017	0.00275	up
XLOC_017752	MSR1	Macrophage scavenger receptor 1, transcript variant 2	2.10206	0.0025	up
XLOC_017801	ADAM9	ADAM metallopeptidase domain 9	1.78648	0.00745	up
XLOC_017807	C27H8orf4	Chromosome 27 open reading frame, human C8orf4	1.71492	0.01605	up
XLOC_017841	uncharacterized gene	uncharacterized gene	2.46043	0.0498	up
XLOC_017884	CASP3	Caspase 3, apoptosis-related cysteine peptidase	3.17004	5e-05	up
XLOC_017929	TMEM66	Transmembrane protein 66	1.6668	0.0167	up
XLOC_017932	GTF2E2	General transcription factor IIE, polypeptide 2, beta 34kDa	1.58102	0.04655	up
XLOC_018018	5S_rRNA	5S ribosomal RNA	23.4556	0.0027	up
XLOC_018047	GGPS1	Geranylgeranyl diphosphate synthase 1	1.75141	0.04225	up
XLOC_018063	ZNF33B	Zinc finger protein 33B	2.61416	0.04435	up
XLOC_018064	uncharacterized gene	uncharacterized gene	not abundant in AH group	0.00015	up
XLOC_018077	PHYHIPL	Phytanoyl-CoA 2-hydroxylase interacting protein-like	2.43602	0.0003	up
XLOC_018083	ARID5B	AT rich interactive domain 5B (MRF1-like)	2.13794	0.0005	up
XLOC_018092	SIRT1	Sirtuin 1	1.9772	0.005	up
XLOC_018099	BT.65444	Uncharacterized protein	1.66617	0.02785	up
XLOC_018107	VPS26A	Vacuolar protein sorting 26 homolog A (S. pombe)	1.86343	0.0036	up
XLOC_018127	DDIT4	DNA-damage-inducible transcript 4	1.71006	0.00945	up
XLOC_018178	BMPR1A	Bone morphogenetic protein receptor, type IA	1.76314	0.0445	up
XLOC_018196	TIMM23	Translocase of inner mitochondrial membrane 23 homolog (yeast)	1.54379	0.0491	up
XLOC_018226	BT.42177	Translin-associated factor X	1.79855	0.0325	up
XLOC_018233	ARV1	ARV1 homolog (S. cerevisiae)	1.79644	0.0327	up
XLOC_018272	uncharacterized gene	uncharacterized gene	3.4908	0.006	up
XLOC_018294	uncharacterized gene	uncharacterized gene	3.72493	0.0195	up
XLOC_018297	DNAJC12	DnaJ (Hsp40) homolog, subfamily C, member 12	2.4741	5e-05	up
XLOC_018298	HERC4	HECT and RLD domain containing E3 ubiquitin protein ligase 4	1.75543	0.0143	up
XLOC_018340	P4HA1	Prolyl 4-hydroxylase, alpha polypeptide I	2.20489	0.00015	up
XLOC_018347	USP54	Ubiquitin specific peptidase 54	1.73243	0.0325	up
XLOC_018350	uncharacterized gene	uncharacterized gene	1.93902	0.01725	up
XLOC_018422	TAF1D	TATA box binding protein (TBP)-associated factor, RNA polymerase I, D, 41kDa	2.72617	0.0043	up
XLOC_018435	CHORDC1	Cysteine and histidine-rich domain (CHORD) containing 1	3.97135	5e-05	up
XLOC_018624	SCGB1D	Secretoglobin, family 1D, member 2	2.08622	0.0032	up
XLOC_018625	SCGB2A2	Secretoglobin, family 2A, member 2	9.87445	5e-05	up
XLOC_018660	STIP1	Stress-induced-phosphoprotein 1	2.45527	0.0001	up
XLOC_018698	uncharacterized gene	uncharacterized gene	2.68532	5e-05	up
XLOC_018702	uncharacterized gene	uncharacterized gene	1.70527	0.0284	up
XLOC_018783	uncharacterized gene	uncharacterized gene	2.28712	0.00285	up
XLOC_018819	C29H11orf54	Chromosome 29 open reading frame 54	2.5927	0.00245	up
XLOC_018844	C29H11orf73	Chromosome 29 open reading frame, human C11orf73 (C29H11orf73)	1.79243	0.0076	up
XLOC_019141	ALDH3B2	Aldehyde dehydrogenase 3 family, member B2	2.13611	0.00095	up
XLOC_019231	RGS5	Regulator of G-protein signaling 5	1.67456	0.0186	up
XLOC_019244	uncharacterized gene	uncharacterized gene	4.35695	0.0248	up
XLOC_019245	uncharacterized gene	uncharacterized gene	not abundant in AH group	5e-05	up
XLOC_019246	uncharacterized gene	uncharacterized gene	13.8199	0.01715	up
XLOC_019300	ENSBTAG00000011511	Uncharacterized protein	4.74236	5e-05	up
XLOC_019339	CCT3	Chaperonin containing TCP1, subunit 3 (gamma)	1.61591	0.02165	up
XLOC_019442	MCL1	Myeloid cell leukemia sequence 1 (BCL2-related)	1.59943	0.03505	up
XLOC_019451	BT.76000	Uncharacterized protein	2.52382	0.00015	up
XLOC_019453	BT.12047	Uncharacterized protein	2.21612	0.0021	up
XLOC_019462	TXNIP	Thioredoxin interacting protein	3.5483	5e-05	up
XLOC_019487	BT.53768	Uncharacterized protein	1.88102	0.0031	up
XLOC_019526	SIKE1	Suppressor of IKBKE 1	1.93383	0.00235	up
XLOC_019531	BCAS2	Breast carcinoma amplified sequence 2	2.1016	0.01295	up
XLOC_019549	ST7L	Suppression of tumorigenicity 7 like	1.82769	0.02695	up
XLOC_019564	LRIF1	Ligand dependent nuclear receptor interacting factor 1	4.16537	5e-05	up
XLOC_019570	LAMTOR5	Late endosomal/lysosomal adaptor, MAPK and MTOR activator 5, a synonym of HBXIP	1.91678	0.01075	up
XLOC_019574	GSTM3	Glutathione S-transferase mu 3 (brain)	1.60587	0.02625	up
XLOC_019584	TAF13	TAF13 RNA polymerase II, TATA box binding protein (TBP)-associated factor, 18kDa	2.10267	0.00505	up
XLOC_019586	WDR47	WD repeat domain 47	2.15852	0.00105	up
XLOC_019592	VAV3	Vav 3 guanine nucleotide exchange factor	2.41459	5e-05	up
XLOC_019604	DBT	Dihydrolipoamide branched chain transacylase E2	1.70834	0.0158	up
XLOC_019626	MGC143035	Family with sequence similarity 69, member A , a synonym of FAM69A	2.26215	0.03985	up
XLOC_019632	ZNF644	Zinc finger protein 644	1.76565	0.011	up
XLOC_019659	GTF2B	General transcription factor IIB	2.23348	0.00075	up
XLOC_019669	uncharacterized gene	uncharacterized gene	1.70894	0.01175	up
XLOC_019672	ODF2L	Outer dense fiber of sperm tails 2-like	2.95253	0.0052	up
XLOC_019700	USP33	Ubiquitin specific peptidase 33	2.09787	0.00495	up
XLOC_019702	PIGK	Phosphatidylinositol glycan anchor biosynthesis, class K	2.00638	0.0106	up
XLOC_019711	ZRANB2	Zinc finger, RAN-binding domain containing 2	1.94169	0.0056	up
XLOC_019717	LRRC40	Leucine rich repeat containing 40	2.37017	0.00685	up
XLOC_019755	JUN	Jun proto-oncogene	4.38909	5e-05	up
XLOC_019864	uncharacterized gene	uncharacterized gene	5.06038	0.00185	up
XLOC_019946	CLSPN	Claspin	2.96924	5e-05	up
XLOC_020075	BT.46641	Discoidin domain receptor tyrosine kinase 2	1.56922	0.0433	up
XLOC_020084	DUSP12	Dual specificity phosphatase 12	1.78347	0.0355	up
XLOC_020088	HSPA6	Heat shock 70kDa protein 6	215.393	5e-05	up
XLOC_020247	TUFT1	Tuftelin 1	1.79432	0.01725	up
XLOC_020281	uncharacterized gene	uncharacterized gene	9.42992	0.02775	up
XLOC_020282	H2B	Histone H2B type 1	3.81525	0.0037	up
XLOC_020284	H4	Histone 4	41.3437	5e-05	up
XLOC_020319	MAN1A2	Mannosidase, alpha, class 1A, member 2	1.76001	0.00795	up
XLOC_020340	MAGI3	Membrane associated guanylate kinase, WW and PDZ domain containing 3	1.69547	0.0185	up
XLOC_020394	STXBP3	Syntaxin binding protein 3	1.77783	0.0134	up
XLOC_020396	PRPF38B	Pre-mRNA processing factor 38B	1.68302	0.01735	up
XLOC_020404	RNPC3	RNA-binding region (RNP1, RRM) containing 3	1.84134	0.04935	up
XLOC_020416	CCDC76	Coiled-coil domain containing 76	2.16064	0.00525	up
XLOC_020427	uncharacterized gene	uncharacterized gene	2.11088	0.01855	up
XLOC_020431	TMEM56	Uncharacterized protein	3.1684	0.0333	up
XLOC_020437	FNBP1L	Formin binding protein 1-like	1.70055	0.01635	up
XLOC_020483	CYR61	Cysteine-rich, angiogenic inducer, 61	1.69748	0.01915	up
XLOC_020484	uncharacterized gene	uncharacterized gene	5.9656	0.0171	up
XLOC_020488	BXDC5	Ribosome production factor 1 homolog (S. cerevisiae) (RPF1), a synonym of RPF1	2.40828	0.00015	up
XLOC_020501	GIPC2	GIPC PDZ domain containing family, member 2	1.83759	0.0098	up
XLOC_020502	DNAJB4	DnaJ homolog subfamily B member 4	12.2638	5e-05	up
XLOC_020509	ST6GALNAC5	ST6 (alpha-N-acetyl-neuraminyl-2,3-beta-galactosyl-1, 3)-N-acetylgalactosaminide alpha-2,6-sialyltransferase 5	2.0414	0.0237	up
XLOC_020514	BT.20263	Uncharacterized protein	2.39824	0.00075	up
XLOC_020517	ACADM	Acyl-CoA dehydrogenase, C-4 to C-12 straight chain	3.2624	5e-05	up
XLOC_020537	MIER1	Mesoderm induction early response 1 homolog (Xenopus laevis)	1.65859	0.03425	up
XLOC_020550	CACHD1	Cache domain containing 1	1.63707	0.01915	up
XLOC_020602	SCP2	Sterol carrier protein 2	1.86365	0.0033	up
XLOC_020616	uncharacterized gene	uncharacterized gene	2.84086	5e-05	up
XLOC_020726	ZC3H12A	Zinc finger CCCH-type containing 12A	1.8927	0.03225	up
XLOC_020766	uncharacterized gene	uncharacterized gene	not abundant in AH group	0.0001	up
XLOC_020778	HES6	Hes family bHLH transcription factor 6	2.03067	0.00875	up
XLOC_020780	uncharacterized gene	uncharacterized gene	2.55099	0.0004	up
XLOC_020833	RBM48	RNA binding motif protein 48	1.9689	0.0171	up
XLOC_020834	VPS50	Coiled-coil domain containing 132	2.18171	0.00545	up
XLOC_020866	ARL4A	ADP-ribosylation factor-like 4A	2.07059	0.0019	up
XLOC_020871	TSPAN13	Tetraspanin 1	1.59055	0.0254	up
XLOC_020887	KLHL7	Kelch-like 7 (Drosophila)	2.37842	0.0086	up
XLOC_020888	NUPL2	Nucleoporin like 2	2.77755	0.0132	up
XLOC_020904	SEMA3A	Sema domain, immunoglobulin domain (Ig), short basic domain, secreted, (semaphorin) 3A	2.44328	0.00325	up
XLOC_020905	uncharacterized gene	uncharacterized gene	3.5462	0.00045	up
XLOC_020916	SEMA3C	Sema domain, immunoglobulin domain (Ig), short basic domain, secreted, (semaphorin) 3C	1.86363	0.0051	up
XLOC_020934	PSMC2	Proteasome (prosome, macropain) 26S subunit, ATPase, 2	1.56348	0.0358	up
XLOC_020937	RINT1	RAD50 interactor 1	1.66826	0.03855	up
XLOC_020942	PRKAR2B	Protein kinase, cAMP-dependent, regulatory, type II, beta	1.85769	0.00395	up
XLOC_020943	HBP1	HMG-box transcription factor 1	1.8554	0.0219	up
XLOC_020945	DUS4L	Dihydrouridine synthase 4-like (S. cerevisiae)	2.61397	0.0043	up
XLOC_020965	BT.65803	Uncharacterized protein	1.9076	0.01755	up
XLOC_020974	THAP5	THAP domain containing 5	1.74382	0.02695	up
XLOC_020992	NT5C3	5'-nucleotidase, cytosolic III (NT5C3)	2.26684	0.00995	up
XLOC_021003	FKBP14	FK506 binding protein 14, 22 kDa	2.13324	0.0065	up
XLOC_021026	NFE2L3	Nuclear factor (erythroid-derived 2)-like 3	3.62238	0.00405	up
XLOC_021030	CYCS	Cytochrome c, somatic	1.74557	0.02685	up
XLOC_021071	uncharacterized gene	uncharacterized gene	1.6814	0.0456	up
XLOC_021072	PSMA2	Proteasome (prosome, macropain) subunit, alpha type, 2	1.73338	0.01575	up
XLOC_021091	uncharacterized gene	uncharacterized gene	2.03324	0.01565	up
XLOC_021092	ING3	Inhibitor of growth family, member 3	2.33342	0.0053	up
XLOC_021126	AHCYL2	Adenosylhomocysteinase-like 2	1.59348	0.0289	up
XLOC_021127	FAM40B	Uncharacterized protein	2.836	0.00125	up
XLOC_021138	MKLN1	Muskelin 1, intracellular mediator containing kelch motifs	2.06814	0.00805	up
XLOC_021237	uncharacterized gene	uncharacterized gene	not abundant in AH group	5e-05	up
XLOC_021317	INSIG1	Insulin induced gene 1	1.60288	0.0253	up
XLOC_021319	uncharacterized gene	uncharacterized gene	1.81141	0.04725	up
XLOC_021343	MTERF1	Mitochondrial transcription termination factor 1	1.99459	0.02625	up
XLOC_021346	KRIT1	Krev interaction trapped protein 1	2.08799	0.0031	up
XLOC_021354	uncharacterized gene	uncharacterized gene	2.3242	0.00455	up
XLOC_021371	uncharacterized gene	uncharacterized gene	4.80349	0.0016	up
XLOC_021372	BT.102008	Uncharacterized protein	4.38383	5e-05	up
XLOC_021394	AGMO	Alkylglycerol monooxygenase	2.49837	0.0058	up
XLOC_021401	ANKMY2	Ankyrin repeat and MYND domain containing 2	2.66675	5e-05	up
XLOC_021402	AGR2	Anterior gradient homolog 2 (Xenopus laevis)	1.86557	0.00385	up
XLOC_021421	TRA2A	Transformer 2 alpha homolog (Drosophila)	2.1451	0.00055	up
XLOC_021422	DBF4	DBF4 homolog (S. cerevisiae)	2.30452	0.03225	up
XLOC_021435	GNAI1	Guanine nucleotide binding protein (G protein), alpha inhibiting activity polypeptide 1	2.74902	0.0005	up
XLOC_021455	uncharacterized gene	uncharacterized gene	3.53704	5e-05	up
XLOC_021458	uncharacterized gene	uncharacterized gene	5.14081	0.0305	up
XLOC_021459	uncharacterized gene	uncharacterized gene	2.93559	0.03455	up
XLOC_021460	uncharacterized gene	uncharacterized gene	3.79285	0.0363	up
XLOC_021461	uncharacterized gene	uncharacterized gene	6.23933	0.04375	up
XLOC_021462	uncharacterized gene	uncharacterized gene	6.8578	0.02855	up
XLOC_021476	BT.33608	Uncharacterized protein	2.76295	0.00015	up
XLOC_021477	uncharacterized gene	uncharacterized gene	2.39772	0.00015	up
XLOC_021498	TES	Testis derived transcript (3 LIM domains)	1.73836	0.0155	up
XLOC_021499	MDFIC	MyoD family inhibitor domain containing	1.60238	0.02735	up
XLOC_021504	IFRD1	Interferon-related developmental regulator 1	2.60091	5e-05	up
XLOC_021512	DNAJB9	DnaJ (Hsp40) homolog, subfamily B, member 9	2.35066	0.00195	up
XLOC_021518	CDC10	A synonym of septin 7	1.56192	0.03325	up
XLOC_021549	TAX1BP1	Tax1 (human T-cell leukemia virus type I) binding protein 1	1.94782	0.003	up
XLOC_021554	SNX10	Sorting nexin 10	2.11505	0.00385	up
XLOC_021598	uncharacterized gene	uncharacterized gene	3.94357	0.04845	up
XLOC_021613	CADPS2	Ca2+-dependent secretion activator 2	1.65425	0.02055	up
XLOC_021618	NDUFA5	NADH dehydrogenase (ubiquinone) 1 alpha subcomplex, 5, 13kDa	2.36953	0.00885	up
XLOC_021619	WASL	Wiskott-Aldrich syndrome-like	1.56796	0.04025	up
XLOC_021649	UBE2H	Ubiquitin-conjugating enzyme E2H	1.73105	0.0161	up
XLOC_021733	uncharacterized gene	uncharacterized gene	7.88102	0.03775	up
XLOC_021734	uncharacterized gene	uncharacterized gene	5.80448	0.01585	up
XLOC_021802	THAP2	THAP domain containing, apoptosis associated protein 2	2.16779	0.0015	up
XLOC_021807	TBC1D15	TBC1 domain family, member 15	2.53557	0.0002	up
XLOC_021856	NUDT4	Nudix (nucleoside diphosphate linked moiety X)-type motif 4	1.9133	0.0027	up
XLOC_021857	MRPL42	Mitochondrial ribosomal protein L42	1.82029	0.029	up
XLOC_021864	METAP2	Methionyl aminopeptidase 2	1.71012	0.01075	up
XLOC_021944	LIMA1	LIM domain and actin binding 1	2.10084	0.00035	up
XLOC_021997	SENP1	SUMO1/sentrin specific peptidase 1	2.01218	0.0121	up
XLOC_022020	TWF1	Twinfilin, actin-binding protein, homolog 1 (Drosophila)	1.68612	0.02015	up
XLOC_022031	GXYLT1	Glucoside xylosyltransferase 1	1.9121	0.03645	up
XLOC_022063	GRIP1	Glutamate receptor interacting protein 1	2.16388	0.02455	up
XLOC_022068	LLPH	LLP homolog, long-term synaptic facilitation (Aplysia)	2.00806	0.01155	up
XLOC_022100	DDIT3	DNA-damage-inducible transcript 3 (DDIT3)	3.56861	0.0123	up
XLOC_022119	PTGES3	Prostaglandin E synthase 3 (cytosolic)	2.7001	5e-05	up
XLOC_022143	SARNP	SAP domain containing ribonucleoprotein	1.73752	0.02625	up
XLOC_022183	ACTR6	ARP6 actin-related protein 6 homolog (yeast)	2.55616	0.01505	up
XLOC_022201	HSP90B1	Heat shock protein 90kDa beta (Grp94), member 1	2.33154	0.00025	up
XLOC_022217	C5H12orf23	Chromosome 5 open reading frame 23	1.81307	0.00515	up
XLOC_022248	uncharacterized gene	uncharacterized gene	3.66244	0.0352	up
XLOC_022255	USP18	Ubiquitin specific peptidase 18	2.26909	0.0203	up
XLOC_022262	DENND5B	DENN/MADD domain containing 5B	2.3853	0.0003	up
XLOC_022268	ERGIC2	ERGIC and golgi 2	1.61907	0.0478	up
XLOC_022327	H4	Histone 4	27.1192	0.01415	up
XLOC_022329	uncharacterized gene	uncharacterized gene	not abundant in AH group	0.00015	up
XLOC_022341	DUSP16	Dual specificity phosphatase 16	1.69208	0.01325	up
XLOC_022495	MAFF	V-maf musculoaponeurotic fibrosarcoma oncogene homolog F (avian)	1.87513	0.0058	up
XLOC_022588	uncharacterized gene	uncharacterized gene	6.10507	0.0351	up
XLOC_022622	PIM3	Pim-3 proto-oncogene, serine/threonine kinase	1.60826	0.026	up
XLOC_022637	KRR1	KRR1, small subunit (SSU) processome component, homolog (yeast)	2.17742	0.0033	up
XLOC_022642	OSBPL8	Oxysterol binding protein-like 8	1.77756	0.00615	up
XLOC_022644	CSRP2	Cysteine and glycine-rich protein 2	3.58159	0.00015	up
XLOC_022655	LIN7A	Lin-7 homolog A (C. elegans)	2.28632	0.0094	up
XLOC_022681	BTG1	B-cell translocation gene 1, anti-proliferative	3.58726	5e-05	up
XLOC_022682	EEA1	Early endosome antigen 1	1.69731	0.01405	up
XLOC_022686	TMCC3	Transmembrane and coiled-coil domain family 3	1.65757	0.027	up
XLOC_022693	uncharacterized gene	uncharacterized gene	5.18347	0.00655	up
XLOC_022751	NR4A1	Nuclear receptor subfamily 4, group A, member 1	3.05763	0.00115	up
XLOC_022781	BT.24874	Spermatogenesis associated, serine-rich 2	1.88261	0.0263	up
XLOC_022786	ENSBTAG00000037775	Uncharacterized protein	1.72088	0.00995	up
XLOC_022831	PPHLN1	Periphilin 1 (PPHLN1)	1.81711	0.02635	up
XLOC_022839	LRRK2	Leucine-rich repeat kinase 2	1.95149	0.01555	up
XLOC_022842	CNOT2	CCR4-NOT transcription complex, subunit 2	1.88762	0.00555	up
XLOC_022844	RAB3IP	RAB3A interacting protein (rabin3)	2.0701	0.00065	up
XLOC_022845	CCT2	Chaperonin containing TCP1, subunit 2 (beta)	2.26736	5e-05	up
XLOC_022857	MDM2	MDM2 proto-oncogene, E3 ubiquitin protein ligase	1.78832	0.00795	up
XLOC_022861	RAP1B	RAP1B, member of RAS oncogene family	1.58045	0.0261	up
XLOC_022890	USP15	Ubiquitin specific peptidase 15	2.16681	0.0015	up
XLOC_023006	UHRF1BP1L	UHRF1 binding protein 1-like	1.69223	0.04085	up
XLOC_023010	ARL1	ADP-ribosylation factor-like 1	1.82312	0.0347	up
XLOC_023013	CCDC53	WASH complex subunit CCDC53 isoform X1, novel transcript	1.95795	0.00615	up
XLOC_023080	ALG10	Asparagine-linked glycosylation 10, alpha-1,2-glucosyltransferase homolog (S. pombe)	1.73696	0.0422	up
XLOC_023081	DNM1L	Dynamin 1-like	1.98369	0.00655	up
XLOC_023084	C5H12orf35	Chromosome 5 open reading frame 35	2.68224	0.0001	up
XLOC_023090	CCDC91	Coiled-coil domain containing 91	1.56297	0.0382	up
XLOC_023099	STK38L	Serine/threonine kinase 38 like	1.77111	0.01125	up
XLOC_023103	uncharacterized gene	uncharacterized gene	3.57691	5e-05	up
XLOC_023110	LYRM5	LYR motif containing 5	1.9157	0.03045	up
XLOC_023118	PYROXD1	Pyridine nucleotide-disulphide oxidoreductase domain 1	1.94078	0.0312	up
XLOC_023125	PLEKHA5	Pleckstrin homology domain containing, family A member 5	1.57428	0.02745	up
XLOC_023147	APOLD1	Apolipoprotein L domain containing 1	1.60409	0.03405	up
XLOC_023206	PTPN6	Protein tyrosine phosphatase, non-receptor type 6	1.6054	0.03645	up
XLOC_023251	FKBP4	FK506 binding protein 4, 59kDa	2.63863	5e-05	up
XLOC_023262	FBXL14	F-box and leucine-rich repeat protein 14	1.57363	0.0428	up
XLOC_023325	PHF5A	PHD finger protein 5A	1.83131	0.01775	up
XLOC_023404	TKTL2	Transketolase-like 2	1.99958	0.0378	up
XLOC_023422	uncharacterized gene	uncharacterized gene	3.41856	0.01035	up
XLOC_023423	uncharacterized gene	uncharacterized gene	5.09114	0.04135	up
XLOC_023488	PAPSS1	3'-phosphoadenosine 5'-phosphosulfate synthase 1	2.16949	0.0015	up
XLOC_023494	INTS12	Integrator complex subunit 12	1.93816	0.0246	up
XLOC_023517	uncharacterized gene	uncharacterized gene	2.651	0.0007	up
XLOC_023518	H2AFZ	H2A histone family, member Z	1.82895	0.0086	up
XLOC_023522	RG9MTD2	tRNA methyltransferase 10 homolog A (S. cerevisiae) (TRMT10A ), a synonym of TRMT10A	2.84314	0.0037	up
XLOC_023553	PPM1K	Protein phosphatase, Mg2+/Mn2+ dependent, 1K	1.7589	0.01385	up
XLOC_023554	ABCG2	ATP-binding cassette, sub-family G (WHITE), member 2	1.77929	0.014	up
XLOC_023570	uncharacterized gene	uncharacterized gene	1.72756	0.0249	up
XLOC_023572	uncharacterized gene	uncharacterized gene	2.89617	0.0001	up
XLOC_023601	FAM114A1	Family with sequence similarity 114, member A1	1.70147	0.0284	up
XLOC_023611	N4BP2	NEDD4 binding protein 2	1.71887	0.02075	up
XLOC_023620	TMEM33	Transmembrane protein 33	2.09711	0.0227	up
XLOC_023666	SRP72	Signal recognition particle 72kDa	1.78167	0.0095	up
XLOC_023679	uncharacterized gene	uncharacterized gene	2.30271	0.0119	up
XLOC_023681	BT.57786	Uncharacterized protein	1.93401	0.01795	up
XLOC_023690	uncharacterized gene	uncharacterized gene	2.71583	0.00105	up
XLOC_023720	CXCL2	Chemokine (C-X-C motif) ligand 2, Uncharacterized protein	2.90992	5e-05	up
XLOC_023730	USO1	USO1 vesicle docking protein homolog (yeast)	1.76845	0.00545	up
XLOC_023754	MRPL1	Mitochondrial ribosomal protein L1	1.83489	0.03345	up
XLOC_023777	COPS4	COP9 constitutive photomorphogenic homolog subunit 4 (Arabidopsis)	1.9822	0.0022	up
XLOC_023788	NUDT9	Nudix (nucleoside diphosphate linked moiety X)-type motif 9	2.0532	0.00135	up
XLOC_023808	TMEM128	Transmembrane protein 128	2.0669	0.0016	up
XLOC_023847	CPEB2	Cytoplasmic polyadenylation element binding protein 2	1.67094	0.0242	up
XLOC_023850	uncharacterized gene	uncharacterized gene	5.86505	0.04555	up
XLOC_023888	BT.95206	Uncharacterized protein	4.83195	5e-05	up
XLOC_023893	SNORA24	Small nucleolar RNA	2.50259	0.0035	up
XLOC_023900	uncharacterized gene	uncharacterized gene	2.08999	0.00775	up
XLOC_023903	LARP7	Uncharacterized protein	2.28987	0.0008	up
XLOC_023907	ALPK1	Alpha-kinase 1	2.15738	0.0033	up
XLOC_023909	C6H4orf32	Chromosome 6 open reading frame 32	2.12829	0.00045	up
XLOC_023918	OSTC	Oligosaccharyltransferase complex subunit	2.17768	0.0009	up
XLOC_023921	CYP2U1	Cytochrome P450, family 2, subfamily U, polypeptide 1	2.29237	0.0391	up
XLOC_023930	ENSBTAG00000008797	Uncharacterized protein	2.46231	0.01225	up
XLOC_023933	TET2	Tet methylcytosine dioxygenase 2	1.70013	0.019	up
XLOC_023938	CISD2	CDGSH iron sulfur domain 2	2.45767	0.00165	up
XLOC_023974	HERC5	Hect domain and RLD 5	2.46662	0.0289	up
XLOC_023980	uncharacterized gene	uncharacterized gene	3.63618	0.00025	up
XLOC_023981	uncharacterized gene	uncharacterized gene	2.46318	0.00605	up
XLOC_023988	LCORL	Ligand dependent nuclear receptor corepressor-like	2.82882	0.02885	up
XLOC_024028	C6H4orf34	Chromosome 6 open reading frame 34	1.77401	0.00895	up
XLOC_024036	uncharacterized gene	uncharacterized gene	2.72741	0.02545	up
XLOC_024088	AASDH	Aminoadipate-semialdehyde dehydrogenase	1.87164	0.0392	up
XLOC_024104	CENPC	Centromere protein C 1	2.85417	0.00015	up
XLOC_024114	ENSBTAG00000035726	Uncharacterized protein	4.02902	0.00665	up
XLOC_024130	uncharacterized gene	uncharacterized gene	3.95928	0.0155	up
XLOC_024214	KLHL8	Kelch-like family member 8	1.75885	0.04525	up
XLOC_024396	uncharacterized gene	uncharacterized gene	2.32185	0.04805	up
XLOC_024455	DNAJB1	DnaJ (Hsp40) homolog, subfamily B, member 1	22.631	5e-05	up
XLOC_024544	LDLR	Low density lipoprotein receptor	1.58402	0.03305	up
XLOC_024673	BT.70921	Uncharacterized protein	2.40077	0.0024	up
XLOC_024695	CEP120	Centrosomal protein 120kDa	1.87388	0.00965	up
XLOC_024696	PPIC	Peptidylprolyl isomerase C (cyclophilin C)	2.17942	0.0182	up
XLOC_024702	uncharacterized gene	uncharacterized gene	4.16563	0.016	up
XLOC_024861	HSPA4	Heat shock 70kDa protein 4	2.23581	5e-05	up
XLOC_024865	UBE2B	Ubiquitin-conjugating enzyme E2B	2.64082	5e-05	up
XLOC_024956	RNF14	Ring finger protein 14	1.67899	0.0419	up
XLOC_025007	MGC128424	Putative small membrane protein NID67	2.02718	0.01625	up
XLOC_025054	CCNG1	Cyclin G1	1.52427	0.04355	up
XLOC_025065	RARS	Arginyl-tRNA synthetase	1.67997	0.02635	up
XLOC_025072	BT.90094	Uncharacterized protein	2.03099	0.04915	up
XLOC_025082	COX7C	Cytochrome c oxidase subunit 7C, mitochondrial	1.62764	0.029	up
XLOC_025197	ARRDC2	Arrestin domain containing 2	2.42855	0.0003	up
XLOC_025398	CD320	CD320 molecule	1.65022	0.03695	up
XLOC_025498	RAD50	RAD50 homolog (S. cerevisiae)	1.60776	0.03535	up
XLOC_025516	SLC27A6	Solute carrier family 27 (fatty acid transporter), member 6	2.02851	0.0021	up
XLOC_025517	FBN2	Fibrillin 2	2.98324	0.01125	up
XLOC_025522	PRRC1	Proline-rich coiled-coil 1 (PRRC1)	1.57445	0.04735	up
XLOC_025535	SNX2	Sorting nexin 2	1.67244	0.0197	up
XLOC_025539	BT.55613	Uncharacterized protein	1.74104	0.0446	up
XLOC_025552	DMXL1	Dmx-like 1	1.61949	0.0441	up
XLOC_025556	COMMD10	COMM domain containing 10	1.82197	0.0192	up
XLOC_025582	CLK4	CDC-like kinase 4	3.30646	5e-05	up
XLOC_025667	AFF4	AF4/FMR2 family, member 4	1.53678	0.04235	up
XLOC_025681	SAR1B	SAR1 homolog B (S. cerevisiae)	2.18826	0.0078	up
XLOC_025734	TAF7	TAF7 RNA polymerase II, TATA box binding protein (TBP)-associated factor, 55kDa	1.68927	0.0132	up
XLOC_025744	uncharacterized gene	uncharacterized gene	2.48645	0.0213	up
XLOC_025841	SLU7	SLU7 splicing factor homolog (S. cerevisiae)	1.65062	0.02915	up
XLOC_025851	DHFR	Dihydrofolate reductase	1.84617	0.03065	up
XLOC_025874	LYSMD3	LysM, putative peptidoglycan-binding, domain containing 3	2.19462	0.0041	up
XLOC_025875	ARRDC3	Arrestin domain containing 3	1.87343	0.00465	up
XLOC_025902	NUDT12	Nudix (nucleoside diphosphate linked moiety X)-type motif 12	3.33236	5e-05	up
XLOC_025964	C8H9orf72	Chromosome 8 open reading frame 72	1.79296	0.0397	up
XLOC_025970	CAAP1	Chromosome 8 open reading frame	1.90468	0.01775	up
XLOC_025976	CDKN2B	Cyclin-dependent kinase inhibitor 2B	2.88509	0.0352	up
XLOC_025981	KLHL9	Kelch-like 9 (Drosophila)	1.60073	0.0441	up
XLOC_026019	PSIP1	PC4 and SFRS1 interacting protein 1	1.76778	0.01995	up
XLOC_026062	KIAA0020	Pumilio RNA binding family member 3, (PUM3), a synonym of KIAA0020	1.63501	0.04065	up
XLOC_026068	BT.87667	Uncharacterized protein	2.02955	0.02785	up
XLOC_026078	TJP2	Tight junction protein 2	1.54686	0.03585	up
XLOC_026105	CEP78	Centrosomal protein 78kDa	2.10692	0.0104	up
XLOC_026120	ENSBTAG00000011402	Uncharacterized protein	1.76835	0.0072	up
XLOC_026122	uncharacterized gene	uncharacterized gene	2.16921	0.0386	up
XLOC_026123	RUSC2	RUN and SH3 domain containing 2	1.74183	0.01595	up
XLOC_026143	ZCCHC7	Zinc finger, CCHC domain containing 7	2.05504	0.00755	up
XLOC_026169	STX17	Syntaxin 17	2.1944	0.0151	up
XLOC_026180	LPL	Lipoprotein lipase	1.80281	0.018	up
XLOC_026216	SLC25A37	Solute carrier family 25 (mitochondrial iron transporter), member 37	1.87555	0.00665	up
XLOC_026233	DNAJA1	DnaJ (Hsp40) homolog, subfamily A, member 1	4.72375	5e-05	up
XLOC_026234	SMU1	Smu-1 suppressor of mec-8 and unc-52 homolog (C. elegans)	27.7225	0.0437	up
XLOC_026235	uncharacterized gene	uncharacterized gene	2.05664	0.0234	up
XLOC_026240	SPINK4	Serine peptidase inhibitor, Kazal type 4	2.97455	0.0041	up
XLOC_026288	SPTLC1	Serine palmitoyltransferase, long chain base subunit 1	1.55242	0.0325	up
XLOC_026290	NFIL3	Nuclear factor, interleukin 3 regulated	3.56636	5e-05	up
XLOC_026292	ENSBTAG00000006182	Uncharacterized protein	3.17107	0.03275	up
XLOC_026301	FBXW12	F-box and WD repeat domain containing 12	2.10991	0.0288	up
XLOC_026335	GNG10	Guanine nucleotide binding protein (G protein), gamma 10	1.63172	0.03445	up
XLOC_026336	UGCG	UDP-glucose ceramide glucosyltransferase (UGCG)	1.8873	0.0109	up
XLOC_026346	ENSBTAG00000047990	Uncharacterized protein	2.0902	0.00365	up
XLOC_026394	HPGD	Hydroxyprostaglandin dehydrogenase 15-(NAD)	2.0042	0.0098	up
XLOC_026408	ENSBTAG00000048007	XK-related protein	4.7283	0.0008	up
XLOC_026414	INTS9	Integrator complex subunit 9	3.17055	0.0136	up
XLOC_026497	BT.25287	Uncharacterized protein	2.07454	0.00155	up
XLOC_026519	uncharacterized gene	uncharacterized gene	1.86575	0.027	up
XLOC_026525	TMEM2	Transmembrane protein 2	1.75211	0.0099	up
XLOC_026527	FAM108B1	Family with sequence similarity 108, member B1	1.72096	0.04375	up
XLOC_026532	ZFAND5	Zinc finger, AN1-type domain 5	1.87461	0.00395	up
XLOC_026593	uncharacterized gene	uncharacterized gene	4.30158	0.0466	up
XLOC_026610	C8H9ORF156	Chromosome 8 open reading frame 156	2.51184	0.0056	up
XLOC_026660	STC1	Stanniocalcin 1	1.65382	0.02835	up
XLOC_026710	RASEF	RAS and EF-hand domain containing	1.63969	0.0195	up
XLOC_026714	GKAP1	G kinase anchoring protein 1	2.35421	0.0016	up
XLOC_026724	ISCA1	Iron-sulfur cluster assembly 1 homolog (S. cerevisiae)	1.58207	0.0475	up
XLOC_026745	ZNF484	Zinc finger protein 484	1.92257	0.04355	up
XLOC_026751	ASPN	Asporin	1.75218	0.03915	up
XLOC_026769	GADD45G	Growth arrest and DNA-damage-inducible, gamma	3.31011	5e-05	up
XLOC_026779	uncharacterized gene	uncharacterized gene	2.55781	0.03725	up
XLOC_026807	TMEM245	Transmembrane protein 245	2.16276	0.04885	up
XLOC_026835	ENSBTAG00000018481	Uncharacterized protein	2.5754	0.0007	up
XLOC_026838	CDC26	Cell division cycle 26 homolog (S. cerevisiae)	1.97685	0.0165	up
XLOC_026894	uncharacterized gene	uncharacterized gene	3.25591	0.03055	up
XLOC_026910	SENP6	SUMO1/sentrin specific peptidase 6	1.501	0.0499	up
XLOC_026941	ECHDC1	Enoyl CoA hydratase domain containing 1	3.11539	5e-05	up
XLOC_026951	BT.65236	Uncharacterized protein	1.64345	0.01605	up
XLOC_026978	TUBE1	Tubulin, epsilon 1	2.33104	0.01405	up
XLOC_026996	SESN1	Sestrin 1	2.54176	5e-05	up
XLOC_027001	SEC63	SEC63 homolog (S. cerevisiae)	1.69712	0.01075	up
XLOC_027008	uncharacterized gene	uncharacterized gene	3.69973	0.00175	up
XLOC_027019	HACE1	HECT domain and ankyrin repeat containing E3 ubiquitin protein ligase 1	1.8302	0.01425	up
XLOC_027023	ASCC3	Activating signal cointegrator 1 complex subunit 3	1.68235	0.01645	up
XLOC_027029	CCNC	Cyclin C	1.68209	0.03605	up
XLOC_027032	BT.75868	Uncharacterized protein	1.92542	0.00435	up
XLOC_027047	EPHA7	EPH receptor A7	3.45131	0.0001	up
XLOC_027049	MAP3K7	Mitogen-activated protein kinase kinase kinase 7	1.74616	0.01865	up
XLOC_027061	RNGTT	RNA guanylyltransferase and 5'-phosphatase	1.8977	0.01005	up
XLOC_027072	SNORD50	Small nucleolar RNA	3.48989	5e-05	up
XLOC_027114	TBPL1	TBP-like 1	1.86601	0.036	up
XLOC_027126	TNFAIP3	Tumor necrosis factor, alpha-induced protein 3	2.16334	0.00925	up
XLOC_027222	C6orf70	Chromosome 9 open reading frame 70	2.15871	0.0229	up
XLOC_027230	uncharacterized gene	uncharacterized gene	4.71905	5e-05	up
XLOC_027233	uncharacterized gene	uncharacterized gene	2.4577	0.0465	up
XLOC_027240	mir-30f	MicroRNA-30f	3.46934	0.02765	up
XLOC_027251	COX7A2	Cytochrome c oxidase subunit VIIa polypeptide 2 (liver)	1.806	0.0112	up
XLOC_027271	PGM3	Phosphoglucomutase 3	1.83341	0.0244	up
XLOC_027279	HINT3	Histidine triad nucleotide binding protein 3	2.05612	0.0127	up
XLOC_027280	NCOA7	Nuclear receptor coactivator 7	1.76417	0.01845	up
XLOC_027331	uncharacterized gene	uncharacterized gene	6.17426	0.04925	up
XLOC_027346	CEP57L1	Centrosomal protein 57kDa-like 1	2.00975	0.02815	up
XLOC_027363	uncharacterized gene	uncharacterized gene	2.51338	0.00025	up
XLOC_027364	PRDM1	PR domain containing 1, with ZNF domain	2.31043	0.0007	up
XLOC_027381	UFL1	UFM1-specific ligase 1	2.15612	0.001	up
XLOC_027387	MANEA	Mannosidase, endo-alpha	2.00251	0.0271	up
XLOC_027408	ZNF292	Zinc finger protein 292	1.73029	0.02095	up
XLOC_027428	MED23	Mediator complex subunit 23	1.59539	0.037	up
XLOC_027429	CTGF	Connective tissue growth factor	1.58553	0.03795	up
XLOC_027452	HBS1L	HBS1-like (S. cerevisiae)	1.82499	0.0044	up
XLOC_027461	IL20RA	Interleukin 20 receptor, alpha	1.92392	0.02235	up
XLOC_027599	LONRF3	LON peptidase N-terminal domain and ring finger 3	2.33137	5e-05	up
XLOC_027628	STAG2	Stromal antigen 2	1.67515	0.01305	up
XLOC_027653	MST4	Serine/threonine protein kinase MST4	1.90733	0.01075	up
XLOC_027660	PHF6	PHD finger protein 6	2.13494	0.0267	up
XLOC_027669	BT.66539	Zinc finger protein 75D, Uncharacterized protein	1.74922	0.02145	up
XLOC_027672	DDX26B	DEAD/H (Asp-Glu-Ala-Asp/His) box polypeptide 26B	3.11597	0.0012	up
XLOC_027740	CLIC2	Chloride intracellular channel 2	2.45841	0.0011	up
XLOC_027812	CENPI	Centromere protein I	2.26362	0.0134	up
XLOC_027818	ARMCX3	Armadillo repeat containing, X-linked 3	1.75806	0.0095	up
XLOC_027819	uncharacterized gene	uncharacterized gene	4.2187	0.0451	up
XLOC_027832	RAN	Member RAS oncogene family	1.85563	0.016	up
XLOC_027846	TSC22D3	TSC22 domain family protein 3	1.73649	0.0153	up
XLOC_027864	NXT2	Nuclear transport factor 2-like export factor 2	1.83523	0.0394	up
XLOC_027871	ALG13	Uncharacterized protein	1.97713	0.02445	up
XLOC_027930	uncharacterized gene	uncharacterized gene	2.10549	0.0168	up
XLOC_027932	uncharacterized gene	uncharacterized gene	2.32527	0.0006	up
XLOC_028046	ASB12	Ankyrin repeat and SOCS box containing 12	2.43486	0.03645	up
XLOC_028081	DYNLT3	Dynein, light chain, Tctex-type 3	2.06819	0.0012	up
XLOC_028093	uncharacterized gene	uncharacterized gene	3.87175	5e-05	up
XLOC_028132	KLHL15	Kelch-like family member 15	2.04146	0.0206	up
XLOC_028133	uncharacterized gene	uncharacterized gene	2.39999	0.0133	up
XLOC_028147	BT.64721	Uncharacterized protein	2.4062	0.00025	up
XLOC_028158	uncharacterized gene	uncharacterized gene	2.23909	0.03825	up
XLOC_028181	PIGA	Phosphatidylinositol glycan anchor biosynthesis, class A	1.95557	0.00685	up
XLOC_028182	ASB11	Ankyrin repeat and SOCS box containing 11	2.02859	0.00285	up
XLOC_028190	TRAPPC2	Trafficking protein particle complex 2	1.91273	0.023	up
XLOC_028240	UPF3B	UPF3 regulator of nonsense transcripts homolog B (yeast)	2.29059	0.00175	up
XLOC_028252	BT.91058	THO complex 2	1.63452	0.02585	up
XLOC_028312	MOSPD1	Motile sperm domain containing 1	3.90154	5e-05	up
XLOC_028385	uncharacterized gene	uncharacterized gene	1.99926	0.04205	up
XLOC_028388	BT.20583	Uncharacterized protein	2.04341	0.011	up
XLOC_028390	BT.58955	Uncharacterized protein	1.68083	0.0448	up
XLOC_028480	RNF128	Ring finger protein 128, E3 ubiquitin protein ligase	1.89317	0.00715	up
XLOC_028488	MORF4L2	Mortality factor 4 like 2	1.87741	0.0019	up
XLOC_028510	PSMD10	Proteasome (prosome, macropain) 26S subunit, non-ATPase, 10	1.71698	0.0404	up
XLOC_028520	AMMECR1	Alport syndrome, mental retardation, midface hypoplasia and elliptocytosis chromosomal region gene 1	1.65208	0.04045	up
XLOC_028547	APOL	Apolipoprotein O-like	2.48228	0.01715	up
XLOC_028563	COX7B	Cytochrome c oxidase subunit 7B, mitochondrial	1.88529	0.00595	up
XLOC_028567	CXORF26	Uncharacterized protein	1.85799	0.0276	up
XLOC_028587	PIN4	Peptidylprolyl cis/trans isomerase	2.04564	0.0075	up
XLOC_028631	ZNF41	Zinc finger protein 41	3.25742	0.0002	up
XLOC_028703	KDM6A	Lysine (K)-specific demethylase 6A	1.52257	0.0499	up
XLOC_028713	DDX3X	DEAD (Asp-Glu-Ala-Asp) box helicase 3, X-linked	1.64028	0.03445	up
XLOC_028780	EIF2S3	Eukaryotic translation initiation factor 2, subunit 3 gamma, 52kDa	1.57253	0.0269	up
XLOC_028782	SAT1	Spermidine/spermine N1-acetyltransferase 1	4.98216	5e-05	up
XLOC_028813	uncharacterized gene	uncharacterized gene	2.28601	0.00055	up
XLOC_028816	CA5B	Carbonic anhydrase VB, mitochondrial	2.04177	0.04075	up
XLOC_028817	BMX	BMX non-receptor tyrosine kinase	2.05045	0.03425	up
XLOC_028819	MOSPD2	Motile sperm domain containing 2	1.75642	0.0138	up
XLOC_028879	uncharacterized gene	uncharacterized gene	not abundant in AH group	5e-05	up
XLOC_028882	uncharacterized gene	uncharacterized gene	not abundant in AH group	5e-05	up
XLOC_028884	uncharacterized gene	uncharacterized gene	not abundant in AH group	0.00125	up
XLOC_001668	uncharacterized gene	uncharacterized gene	2.13432	0.00015	up
XLOC_001849	uncharacterized gene	uncharacterized gene	1.53	0.00255	up
XLOC_004668	uncharacterized gene	uncharacterized gene	2.30649	0.00295	up
XLOC_001212	BT.69975	Uncharacterized protein	1.60284	0.0196	up
XLOC_001922	BT.43766	Uncharacterized protein	1.55182	0.03035	up
XLOC_002176	BT.96645	Uncharacterized protein	1.61558	0.0298	up
XLOC_002379	C14ORF43	Uncharacterized protein	1.54068	0.0054	up
XLOC_002940	BT.84674	Uncharacterized protein	1.78589	0.0278	up
XLOC_003100	BT.88795	Uncharacterized protein	1.5455	0.0373	up
XLOC_003662	BT.42611	Uncharacterized protein	1.54398	0.0016	up
XLOC_004225	BT.105466	Uncharacterized protein	1.58423	0.0012	up
XLOC_000850	EIF4A2	Eukaryotic translation initiation factor 4A2	0.491735	5e-05	down
XLOC_002452	RPS6KA5	Ribosomal protein S6 kinase, polypeptide 5	0.0629127	0.02065	down
XLOC_003227	EIF2AK2	Eukaryotic translation initiation factor 2-alpha kinase 2	0.579555	0.0272	down
XLOC_003236	BT.65668	60S ribosomal protein L7-like	0.373099	0.04385	down
XLOC_005478	EIF3E	Eukaryotic translation initiation factor 3, subunit E	0.528168	0.0432	down
XLOC_023531	EIF4E	Eukaryotic translation initiation factor 4E	0.621249	0.0323	down
XLOC_023923	SCYE1	Aminoacyl tRNA synthetase complex-interacting multifunctional protein 1 (AIMP1), a symnonym of AIMP1.	0.557787	0.04695	down
XLOC_028013	RPS23	Ribosomal protein S23	0.578479	0.0152	down
XLOC_001311	SLC7A8	Solute carrier family 7 (amino acid transporter light chain, L system), member 8	0.378764	0.01085	down
XLOC_013054	RICTOR	RPTOR independent companion of MTOR, complex 2	0.78331	0.0048	down
XLOC_022008	SLC38A2	Solute carrier family 38, member 2	0.730416	0.00125	down
XLOC_000049	ADAMTS1	ADAM metallopeptidase with thrombospondin type 1 motif, 1	0.598379	0.0314	down
XLOC_000270	APOD	Apolipoprotein D	0.50707	0.01015	down
XLOC_000409	RARRES1	Retinoic acid receptor responder (tazarotene induced) 1	0.536927	0.04955	down
XLOC_000443	PFN2	Profilin 2	0.413598	0.00535	down
XLOC_000447	TM4SF1	Transmembrane 4 L six family member 1	0.585355	0.02295	down
XLOC_000559	PDXK	Pyridoxal (pyridoxine, vitamin B6) kinase	0.378401	0.0197	down
XLOC_000561	AGPAT3	1-acylglycerol-3-phosphate O-acyltransferase 3	0.612848	0.03475	down
XLOC_000568	COL6A1	Collagen, type VI, alpha 1	0.638913	0.02775	down
XLOC_000569	COL6A2	Collagen, type VI, alpha 2	0.599207	0.0435	down
XLOC_000730	CCDC80	Coiled-coil domain containing 80	0.418229	0.0001	down
XLOC_000784	ITGB5	Integrin, beta 5	0.541038	0.0087	down
XLOC_000786	HEG1	Heart development protein with EGF-like domains 1	0.590551	0.02315	down
XLOC_000848	ST6GAL1	ST6 beta-galactosamide alpha-2,6-sialyltranferase 1	0.483179	0.00595	down
XLOC_001089	C2CD2	C2 calcium-dependent domain containing 2	0.609103	0.0184	down
XLOC_001091	TFF3	Trefoil factor 3 (intestinal)	0.547823	0.00745	down
XLOC_001103	ITGB2	Integrin, beta 2 (complement component 3 receptor 3 and 4 subunit)	0.524631	0.0363	down
XLOC_001278	CD276	CD276 molecule	0.533905	0.04085	down
XLOC_001361	BRN	Brain ribonuclease	0.563835	0.02715	down
XLOC_001409	LPCAT4	Lysophosphatidylcholine acyltransferase 4	0.588075	0.03215	down
XLOC_001438	RPUSD2	RNA pseudouridylate synthase domain containing 2	0.19356	0.01075	down
XLOC_001443	VPS18	Vacuolar protein sorting 18 homolog (S. cerevisiae)	0.570881	0.02975	down
XLOC_001610	LGALS3	Lectin, galactoside-binding, soluble, 3 (LGALS3), transcript variant 2	0.449509	0.0033	down
XLOC_001667	C10H14orf53	Chromosome 10 open reading frame 53	0.252673	0.00045	down
XLOC_001685	GALNTL1	UDP-N-acetyl-alpha-D-galactosamine:polypeptide N-acetylgalactosaminyltransferase-like 1	0.577384	0.0212	down
XLOC_001691	SMOC1	SPARC related modular calcium binding 1	0.460739	0.00815	down
XLOC_001832	ARSB	Arylsulfatase B	0.516295	0.01175	down
XLOC_001833	DMGDH	Dimethylglycine dehydrogenase, nuclear gene encoding mitochondrial protein	0.351898	0.04365	down
XLOC_001891	TLE3	Transducin-like enhancer of split 3	0.614311	0.02005	down
XLOC_001945	MMP14	Matrix metallopeptidase 14 (membrane-inserted)	0.502581	0.00755	down
XLOC_002260	SEMA6D	Sema domain, transmembrane domain (TM), and cytoplasmic domain, (semaphorin) 6D	0.505449	0.0249	down
XLOC_002308	COX7C	Cytochrome c oxidase subunit 7C, mitochondrial	0	0.0128	down
XLOC_002348	ZFYVE26	Zinc finger FYVE domain-containing protein 26	0.491413	0.00385	down
XLOC_002387	LTBP2	Latent transforming growth factor beta binding protein 2	0.51246	0.01125	down
XLOC_002478	PROM2	Prominin 2	0.588135	0.04945	down
XLOC_002515	IL1R1	Interleukin 1 receptor, type I	0.619797	0.02295	down
XLOC_002566	PAIP2B	Poly(A) binding protein interacting protein 2B	0.479779	0.0146	down
XLOC_002692	POLR1B	Polymerase (RNA) I polypeptide B, 128kDa	0.520354	0.0202	down
XLOC_002704	IGKC	Uncharacterized protein	0.434637	0.0007	down
XLOC_002720	POLR1A	Polymerase (RNA) I polypeptide A, 194kDa	0.566138	0.028	down
XLOC_002850	SDC1	Syndecan 1	0.479461	0.008	down
XLOC_002928	OLFML2A	Olfactomedin-like 2A	0.388619	0.0152	down
XLOC_002958	BT.61865	Transcribed locus, strongly similar to XP_605012.4; Uncharacterized protein.	0.428627	0.0002	down
XLOC_002968	ODF2	Outer dense fiber of sperm tails 2	0.495913	0.0025	down
XLOC_002976	TBC1D13	TBC1 domain family, member 13	0.619959	0.0419	down
XLOC_002979	LLRC8A	Leucine rich repeat containing 8 family, member A	0.552267	0.00635	down
XLOC_002998	ABL1	Abl oncogene 1, non-receptor tyrosine kinase	0.518809	0.0033	down
XLOC_003077	ENTPD2	Ectonucleoside triphosphate diphosphohydrolase 2	0.18039	0.01355	down
XLOC_003092	FCN1	Ficolin (collagen/fibrinogen domain containing) 1	0.20667	0.0306	down
XLOC_003123	TMEM127	Transmembrane protein 127	0.555289	0.00665	down
XLOC_003468	EMILIN1	Elastin microfibril interfacer 1	0.577076	0.04445	down
XLOC_003534	TIEG2	Kruppel-like factor 11	0.577083	0.04105	down
XLOC_003593	ANGPTL2	Angiopoietin-like 2	0.548784	0.04795	down
XLOC_003685	ENSBTAG00000030281	Uncharacterized protein	0.307766	0.00305	down
XLOC_003686	BT.29579	Uncharacterized protein	0.51371	0.008	down
XLOC_003690	SURF6	Surfeit 6	0.506765	0.0359	down
XLOC_003691	MED22	Mediator complex subunit 22	0.558792	0.04675	down
XLOC_003699	BRD3	Bromodomain containing 3	0.527039	0.01755	down
XLOC_003732	PTGDS	Prostaglandin D2 synthase 21kDa (brain)	0.257728	5e-05	down
XLOC_003752	IFITM2	Interferon induced transmembrane protein 2 (1-8D)	0.555906	0.02545	down
XLOC_003894	SPATA13	Spermatogenesis associated 13	0.599417	0.0145	down
XLOC_003982	FARP1	FERM, RhoGEF (ARHGEF) and pleckstrin domain protein 1 (chondrocyte-derived)	0.53082	0.00675	down
XLOC_004006	COL4A2	Collagen, type IV, alpha 2	0.624915	0.02285	down
XLOC_004021	TFDP1	Transcription factor Dp-1	0.420987	0.01735	down
XLOC_004103	SERTM1	Serine-rich and transmembrane domain containing 1	0.365203	0.0312	down
XLOC_004167	PARP4	Poly (ADP-ribose) polymerase family, member 4	0.578058	0.0436	down
XLOC_004227	DOCK9	Dedicator of cytokinesis 9	0.592078	0.0237	down
XLOC_004240	KDELC1	KDEL (Lys-Asp-Glu-Leu) containing 1	0.440478	0.0455	down
XLOC_004265	GAS6	Growth arrest-specific 6	0.476736	0.001	down
XLOC_004301	CCDC3	Coiled-coil domain containing 3	0.558563	0.0083	down
XLOC_004317	IL15RA	Interleukin 15 receptor, alpha	0.292217	0.01665	down
XLOC_004378	VIM	Vimentin	0.463428	0.00065	down
XLOC_004434	SYNDIG1	Synapse differentiation inducing 1	0.537055	0.00835	down
XLOC_004450	BT.63212	Uncharacterized protein	0.209612	5e-05	down
XLOC_004488	CENPB	Centromere protein B, 80kDa	0.333189	0.0029	down
XLOC_004591	ID1	Inhibitor of DNA binding 1, dominant negative helix-loop-helix protein (ID1)	0.450555	0.0051	down
XLOC_004649	AAR2	Chromosome 13 open reading frame 4(C20ORF4), a synonym of C20ORF4	0.490633	0.0178	down
XLOC_004651	MYL9	Myosin, light chain 9, regulatory	0.559044	0.0055	down
XLOC_004667	BT.24181	Myosin regulatory light polypeptide 9	0.519896	0.00435	down
XLOC_004743	CTSA	Cathepsin A	0.419739	0.0011	down
XLOC_004817	ITIH2	Inter-alpha-trypsin inhibitor heavy chain 2	0.111134	5e-05	down
XLOC_004877	KIAA1462	KIAA1462 ortholog	0.566251	0.03925	down
XLOC_004909	THBD	Thrombomodulin	0.343449	0.0004	down
XLOC_004915	CST3	Cystatin C	0.662582	0.04665	down
XLOC_004933	PFKP	Phosphofructokinase, platelet	0.49026	0.0083	down
XLOC_004986	TGM3	Transglutaminase 3 (E polypeptide, protein-glutamine-gamma-glutamyltransferase)	0.183364	0.0137	down
XLOC_005001	ZGPAT	Zinc finger, CCCH-type with G patch domain	0.626497	0.03745	down
XLOC_005005	BT.53925	Uncharacterized protein	0.620519	0.0291	down
XLOC_005015	OGFR	Opioid growth factor receptor	0.52003	0.0261	down
XLOC_005135	BT.59779	Uncharacterized protein	0.477669	0.0273	down
XLOC_005145	uncharacterized gene	uncharacterized gene	0.182953	0.00385	down
XLOC_005147	uncharacterized gene	uncharacterized gene	0	5e-05	down
XLOC_005150	JPH2	Junctophilin 2	0.401571	0.01115	down
XLOC_005152	FITM2	Fat storage-inducing transmembrane protein 2	0.52582	0.01715	down
XLOC_005189	PLTP	Phospholipid transfer protein	0.385164	0.0328	down
XLOC_005202	ZMYND8	Zinc finger, MYND-type containing 8	0.59388	0.02825	down
XLOC_005213	PTGIS	Prostaglandin I2 (prostacyclin) synthase	0.367301	0.0167	down
XLOC_005222	uncharacterized gene	uncharacterized gene	0.109583	0.0211	down
XLOC_005226	NFATC2	Nuclear factor of activated T-cells, cytoplasmic, calcineurin-dependent 2	0.446381	0.00435	down
XLOC_005227	ATP9A	ATPase, class II, type 9A	0.596622	0.02745	down
XLOC_005273	PLEC	Plectin	0.559702	0.00575	down
XLOC_005319	ST3GAL1	ST3 beta-galactoside alpha-2,3-sialyltransferase 1	0.544582	0.0083	down
XLOC_005389	CHD7	Chromodomain helicase DNA binding protein 7	0.644885	0.04925	down
XLOC_005404	RRS1	Ribosome biogenesis regulator homolog (S. cerevisiae)	0.484113	0.01335	down
XLOC_005639	uncharacterized gene	uncharacterized gene	0.45857	0.0249	down
XLOC_006000	TAGLN	Transgelin	0.608125	0.0179	down
XLOC_006032	RNF26	Ring finger protein 26	0.592434	0.02335	down
XLOC_006095	MRVI1	Murine retrovirus integration site 1 homolog (MRVI1), transcript variant 1	0.540565	0.0199	down
XLOC_006153	BT.35140	Uncharacterized protein	0.609607	0.03155	down
XLOC_006267	IL18BP	Interleukin 18 binding protein	0.465136	0.0094	down
XLOC_006276	ARHGEF17	Rho guanine nucleotide exchange factor (GEF) 17	0.461793	0.0075	down
XLOC_006291	NEU3	Sialidase 3 (membrane sialidase) (NEU3)	0.419114	0.01005	down
XLOC_006311	CAPN5	Calpain 5	0.521477	0.032	down
XLOC_006348	CD44	CD44 molecule (Indian blood group)	0.57906	0.02255	down
XLOC_006367	ENSBTAG00000045822	Uncharacterized protein	0.602093	0.0359	down
XLOC_006369	ACS	1-aminocyclopropane-1-carboxylate synthase homolog (Arabidopsis)(non-functional)	0.409039	0.04895	down
XLOC_006380	SLC35C1	Solute carrier family 35, member C1	0.521432	0.01545	down
XLOC_006384	CREB3L1	CAMP responsive element binding protein 3-like 1	0.547323	0.00615	down
XLOC_006466	SERPING1	Serpin peptidase inhibitor, clade G (C1 inhibitor), member 1	0.543032	0.0065	down
XLOC_006468	CLP1	Cleavage and polyadenylation factor I subunit, homolog (S. cerevisiae)	0.5043	0.0424	down
XLOC_006469	CTNND1	Catenin (cadherin-associated protein), delta 1	0.650694	0.0459	down
XLOC_006487	DTX4	Deltex 4, E3 ubiquitin ligase	0.420401	0.003	down
XLOC_006499	STX3	Syntaxin 3	0.625711	0.03945	down
XLOC_006578	POU2AF1	POU class 2 associating factor 1	0.28636	0.0006	down
XLOC_006641	THY1	Thy-1 cell surface antigen	0.524344	0.00395	down
XLOC_006645	TRIM29	Tripartite motif containing 29	0.491304	0.03325	down
XLOC_006867	UCP2	Uncoupling protein 2 (mitochondrial, proton carrier)	0.416708	0.00065	down
XLOC_006982	SPI1	Spleen focus forming virus (SFFV) proviral integration oncogene	0.401355	0.01875	down
XLOC_007034	TNKS1BP1	Tankyrase 1 binding protein 1, 182kDa	0.521504	0.00585	down
XLOC_007070	ENSBTAG00000030845	Macrophage expressed 1，Uncharacterized protein	0.41717	0.00155	down
XLOC_007098	FMOD	Fibromodulin	0.592197	0.0281	down
XLOC_007099	PRELP	Proline/arginine-rich end leucine-rich repeat protein	0.555081	0.01605	down
XLOC_007102	ATP2B4	ATPase, Ca++ transporting, plasma membrane 4	0.538595	0.00485	down
XLOC_007125	uncharacterized gene	uncharacterized gene	0.289887	0.0327	down
XLOC_007126	uncharacterized gene	uncharacterized gene	0.600833	0.04895	down
XLOC_007130	RASSF5	Ras association (RalGDS/AF-6) domain family member 5	0.535746	0.01475	down
XLOC_007165	uncharacterized gene	uncharacterized gene	0	0.00255	down
XLOC_007425	LAMC1	Laminin, gamma 1 (formerly LAMB2)	0.606422	0.01825	down
XLOC_007485	CD34	CD34 molecule	0.455166	0.00185	down
XLOC_007519	PKP1	Plakophilin 1	0.499445	0.00965	down
XLOC_007525	CHI3L1	Chitinase 3-like 1 (cartilage glycoprotein-39)	0.131301	5e-05	down
XLOC_007539	LRRN5	Leucine rich repeat neuronal 2	0.428995	0.0135	down
XLOC_007553	SLC41A1	Solute carrier family 41 (magnesium transporter), member 1	0.601612	0.0165	down
XLOC_007669	SELP	Selectin P (granule membrane protein 140kDa, antigen CD62)	0.341295	0.00685	down
XLOC_007690	TNFRSF1B	Tumor necrosis factor receptor superfamily, member 1B	0.54916	0.0077	down
XLOC_007749	LMOD1	Leiomodin 1 (smooth muscle)	0.510567	0.011	down
XLOC_007785	AGRN	Agrin	0.501426	0.00345	down
XLOC_007923	G0S2	G0/G1switch 2	0.611287	0.0349	down
XLOC_007966	SFRP2	Secreted frizzled-related protein 2	0.476283	0.0032	down
XLOC_008099	NCOR2	Nuclear receptor corepressor 2	0.586697	0.01145	down
XLOC_008115	PITPNM2	Phosphatidylinositol transfer protein, membrane-associated 2	0.399365	5e-05	down
XLOC_008180	SDS	Serine dehydratase	0.338133	0.00265	down
XLOC_008184	TPCN1	Two pore segment channel 1	0.622635	0.04195	down
XLOC_008207	MLEC	Malectin	0.553636	0.0051	down
XLOC_008227	SELPLG	Selectin P ligand	0.528367	0.03995	down
XLOC_008243	ASPHD2	Aspartate beta-hydroxylase domain containing 2	0.29739	0.018	down
XLOC_008249	ZNRF3	Zinc and ring finger 3	0.517231	0.0096	down
XLOC_008250	KREMEN1	Kringle containing transmembrane protein 1	0.385785	0.00405	down
XLOC_008273	LIMK2	LIM domain kinase 2	0.582125	0.01905	down
XLOC_008287	BT.90712	Uncharacterized protein	0.427646	0.00235	down
XLOC_008343	RANBP1	RAN binding protein 1	0.561242	0.0488	down
XLOC_008557	ORAI1	ORAI calcium release-activated calcium modulator 1	0.607074	0.0242	down
XLOC_008641	UNG	Uracil-DNA glycosylase	0.575022	0.0403	down
XLOC_008672	CABP7	Calcium binding protein 7	0	0.0025	down
XLOC_008718	uncharacterized gene	uncharacterized gene	0.242827	0.0212	down
XLOC_008776	ST3GAL2	ST3 beta-galactoside alpha-2,3-sialyltransferase 2	0.513116	0.01705	down
XLOC_008819	MLYCD	Malonyl-CoA decarboxylase	0.448337	0.00795	down
XLOC_008835	GSE1	Gse1 coiled-coil protein, KIAA0182 ortholog	0.56129	0.02265	down
XLOC_008932	CX3CL1	Chemokine (C-X3-C motif) ligand 1	0.527402	0.031	down
XLOC_008946	NDRG4	NDRG family member 4	0.61189	0.02485	down
XLOC_008996	CDH3	Cadherin 3, type 1, P-cadherin (placental)	0.434422	0.0187	down
XLOC_009076	FXYD5	FXYD domain containing ion transport regulator 5	0.540339	0.03075	down
XLOC_009099	ENSBTAG00000002763	Lysine (K)-specific methyltransferase 2B	0.598403	0.0288	down
XLOC_009166	LTBP4	Latent transforming growth factor beta binding protein 4	0.623277	0.0246	down
XLOC_009171	EGLN2	Egl nine homolog 2	0.490087	0.00735	down
XLOC_009176	AXL	AXL receptor tyrosine kinase	0.589583	0.0299	down
XLOC_009226	APOE	Apolipoprotein E	0.390718	5e-05	down
XLOC_009242	VASP	Vasodilator-stimulated phosphoprotein	0.610956	0.0331	down
XLOC_009272	GLTSCR2	Glioma tumor suppressor candidate region gene 2	0.634315	0.0363	down
XLOC_009406	MYADM	Myeloid-associated differentiation marker	0.619416	0.02755	down
XLOC_009507	ZNF584	Zinc finger protein 584	0.287643	0.0182	down
XLOC_009587	uncharacterized gene	uncharacterized gene	0.480588	0.0148	down
XLOC_009648	MT1A	Metallothionein-1A (MT1A)	0.370285	0.00265	down
XLOC_009649	MT1E	Metallothionein 1E (MT1E)	0.307026	0.01095	down
XLOC_009651	MT2	Metallothionein 2A (MT2A)	0.518972	0.0111	down
XLOC_009705	TPPP3	Tubulin polymerization-promoting protein family member 3	0.606784	0.03065	down
XLOC_009723	ESRP2	Epithelial splicing regulatory protein 2	0.286564	0.01465	down
XLOC_009743	HP	Haptoglobin	0.26685	0.01685	down
XLOC_009802	CLIP3	CAP-GLY domain containing linker protein 3	0.494558	0.01295	down
XLOC_009873	CYP2B6	Cytochrome P450 subfamily 2B	0.145082	0.0067	down
XLOC_009888	MEGF8	Multiple EGF-like-domains 8	0.576792	0.0216	down
XLOC_009898	CD79A	CD79a molecule, immunoglobulin-associated alpha	0.314291	0.0429	down
XLOC_009961	ZC3H4	Zinc finger CCCH-type containing 4	0.546115	0.0057	down
XLOC_010094	BT.25102	Uncharacterized protein	0.333857	0.0491	down
XLOC_010137	BT.96720	Uncharacterized protein	0.237588	0.01715	down
XLOC_010197	AKAP1	A kinase (PRKA) anchor protein 1	0.507656	0.00475	down
XLOC_010261	uncharacterized gene	uncharacterized gene	0.539251	0.02945	down
XLOC_010305	LGALS9	Lectin, galactoside-binding, soluble, 9 (LGALS9), transcript variant 2	0.612983	0.03565	down
XLOC_010345	ABR	Active BCR-related gene	0.475038	0.0032	down
XLOC_010355	WDR81	WD repeat domain 81	0.520351	0.02855	down
XLOC_010357	SERPINF1	Serpin peptidase inhibitor, clade F (alpha-2 antiplasmin, pigment epithelium derived factor), member 1	0.547115	0.025	down
XLOC_010401	PFN1	Profilin 1	0.582054	0.0139	down
XLOC_010427	NLGN2	Neuroligin 2	0.461366	0.03835	down
XLOC_010434	TNFSF12	Tumor necrosis factor (ligand) superfamily, member 12	0.496349	0.05	down
XLOC_010442	CD68	CD68 molecule	0.434025	0.01335	down
XLOC_010535	COL1A1	Collagen, type I, alpha 1	0.530691	0.00215	down
XLOC_010614	RARA	Retinoic acid receptor, alpha	0.45593	0.00135	down
XLOC_010615	IGFBP4	Insulin-like growth factor binding protein 4	0.60146	0.0325	down
XLOC_010629	STAT5A	Signal transducer and activator of transcription 5A	0.574491	0.0071	down
XLOC_010671	uncharacterized gene	uncharacterized gene	0.294372	0.0397	down
XLOC_010778	ACTG1	Actin, gamma 1	0.578134	0.02025	down
XLOC_010793	LGALS3BP	Lectin, galactoside-binding, soluble, 3 binding protein	0.611175	0.03195	down
XLOC_010803	TMC6	Transmembrane channel-like 6	0.406502	0.0434	down
XLOC_010916	TRIM25	Tripartite motif containing 25	0.446273	0.0009	down
XLOC_010930	uncharacterized gene	uncharacterized gene	0	5e-05	down
XLOC_010931	uncharacterized gene	uncharacterized gene	0.0752622	0.03335	down
XLOC_011014	CCL2	Chemokine (C-C motif) ligand 2	0.432448	0.0429	down
XLOC_011057	KIAA0100	KIAA0100 ortholog	0.645473	0.04705	down
XLOC_011066	FLOT2	Flotillin 2	0.621112	0.02455	down
XLOC_011105	MYO1C	Myosin IC	0.625551	0.0232	down
XLOC_011159	ATP2A3	ATPase, Ca++ transporting, ubiquitous	0.498027	0.04035	down
XLOC_011164	MYBBP1A	MYB binding protein (P160) 1a	0.61779	0.03485	down
XLOC_011257	ZNF18	Zinc finger protein 18	0.404974	0.0082	down
XLOC_011269	PMP22	Peripheral myelin protein 22	0.539791	0.0036	down
XLOC_011285	ADORA2B	Adenosine A2b receptor	0.47791	0.0014	down
XLOC_011337	NXPH3	Neurexophilin 3	0.435764	0.02355	down
XLOC_011353	uncharacterized gene	uncharacterized gene	0	0.00055	down
XLOC_011517	PLCD3	Phospholipase C, delta 3	0.440996	0.0107	down
XLOC_011523	BT.76342	Uncharacterized protein	0.345398	0.00115	down
XLOC_011524	BT.88368	Uncharacterized protein	0.63213	0.0476	down
XLOC_011542	CYB561	Cytochrome b-561	0.592533	0.0108	down
XLOC_011709	uncharacterized gene	uncharacterized gene	0.245524	0.00885	down
XLOC_011758	MSTN	Myostatin	0.24329	0.0028	down
XLOC_011934	STEAP3	STEAP family member 3, metalloreductase	0.65042	0.0412	down
XLOC_012057	IGFBP2	Insulin-like growth factor-binding protein 2	0.31808	0.03325	down
XLOC_012090	DES	Desmin	0.312187	5e-05	down
XLOC_012168	MARCKSL1	MARCKS-like 1	0.492569	0.0221	down
XLOC_012190	LAPTM5	Lysosomal protein transmembrane 5	0.58852	0.0106	down
XLOC_012196	SFRS4	Serine/arginine-rich splicing factor 4	0.641271	0.04225	down
XLOC_012279	HSPG2	Heparan sulfate proteoglycan 2	0.641753	0.033	down
XLOC_012293	BT.37581	Calcium-dependent phospholipase A2 PLA2G2D4	0.100033	0.0363	down
XLOC_012304	CAPZB	Capping protein (actin filament) muscle Z-line, beta	0.579023	0.01725	down
XLOC_012319	RCC2	Regulator of chromosome condensation 2	0.59215	0.0344	down
XLOC_012360	BT.64714	Uncharacterized protein	0.639391	0.0321	down
XLOC_012642	FN1	Fibronectin 1	0.457948	0.00025	down
XLOC_012664	NHEJ1	Nonhomologous end-joining factor 1	0.351382	0.01925	down
XLOC_012755	PTPRU	Protein tyrosine phosphatase, receptor type, U	0.344541	0.0003	down
XLOC_012793	SFN	Stratifin	0.545508	0.04475	down
XLOC_012801	CD52	CD52 molecule	0.466054	0.0233	down
XLOC_012802	SH3BGRL3	SH3 domain binding glutamic acid-rich protein like 3	0.653667	0.0405	down
XLOC_012812	BT.106328	Uncharacterized protein	0.561802	0.0062	down
XLOC_012847	C1QB	Complement component 1, q subcomponent, B chain	0.560367	0.0179	down
XLOC_012849	C1QC	Complement component 1, q subcomponent, C chain	0.547155	0.0226	down
XLOC_012850	C1QA	Complement component 1, q subcomponent, A chain	0.468627	0.0084	down
XLOC_012880	uncharacterized gene	uncharacterized gene	0.395159	5e-05	down
XLOC_012881	KLHDC7A	Kelch domain containing 7A	0.470542	0.0031	down
XLOC_013145	BT.97040	IgG2a heavy chain constant region	0.258431	5e-05	down
XLOC_013165	SH3PXD2B	SH3 and PX domains 2B	0.409556	0.0331	down
XLOC_013217	FAM159B	Family with sequence similarity 159, member B	0.537161	0.00555	down
XLOC_013257	FST	Follistatin	0.598203	0.04685	down
XLOC_013282	CARD6	Caspase recruitment domain family, member 6	0.633555	0.04985	down
XLOC_013329	ENSBTAG00000033565	Uncharacterized protein	0.284615	0.0142	down
XLOC_013373	TPPP	Tubulin polymerization promoting protein	0.508983	0.04855	down
XLOC_013449	RGMA	Repulsive guidance molecule family member a	0.498792	0.00695	down
XLOC_013565	IMP3	IMP3, U3 small nucleolar ribonucleoprotein, homolog (yeast)	0.406827	0.00565	down
XLOC_013583	BT.104995	Uncharacterized protein	0.112724	0.0101	down
XLOC_013681	SERPINA5	Serpin peptidase inhibitor, clade A (alpha-1 antiproteinase, antitrypsin), member 5 (SERPINA5)	0.402503	0.00575	down
XLOC_013832	DYNC1H1	Dynein, cytoplasmic 1, heavy chain 1	0.647434	0.0351	down
XLOC_013886	ATP10A	ATPase, class V, type 10A	0.499474	0.01015	down
XLOC_013929	uncharacterized gene	uncharacterized gene	0.512495	0.0212	down
XLOC_013950	IDH2	Isocitrate dehydrogenase 2 (NADP+), mitochondrial	0.485784	0.04015	down
XLOC_013979	CTSH	Cathepsin H (CTSH)	0.422328	0.00045	down
XLOC_014014	BT.65579	Uncharacterized protein	0.595808	0.03175	down
XLOC_014026	CSK	C-src tyrosine kinase	0.627892	0.038	down
XLOC_014032	ISLR	Immunoglobulin superfamily containing leucine-rich repeat	0.356971	0.03105	down
XLOC_014135	IFI27L2	Interferon, alpha-inducible protein 27-like 2	0.429507	0.04325	down
XLOC_014138	SERPINA1	Serpin peptidase inhibitor, clade A (alpha-1 antiproteinase, antitrypsin), member 1	0.18974	5e-05	down
XLOC_014139	SERPINA11	Serpin peptidase inhibitor, clade A (alpha-1 antiproteinase, antitrypsin), member 11	0.155625	5e-05	down
XLOC_014152	uncharacterized gene	uncharacterized gene	0.539308	0.0328	down
XLOC_014157	uncharacterized gene	uncharacterized gene	0.368883	0.04945	down
XLOC_014159	C14ORF49	Chromosome 14 open reading frame 49	0.373586	0.00345	down
XLOC_014187	uncharacterized gene	uncharacterized gene	0.32537	0.0188	down
XLOC_014190	CDC42BPB	CDC42 binding protein kinase beta (DMPK-like)	0.656649	0.0465	down
XLOC_014191	BT.65221	Uncharacterized protein	0.64925	0.0484	down
XLOC_014204	ENSBTAG00000046828	AHNAK nucleoprotein 2	0.521983	0.0165	down
XLOC_014222	ENSBTAG00000046076	Uncharacterized protein	0.399093	0.03475	down
XLOC_014400	MGC143103	Protein FAM107A	0.520403	0.0284	down
XLOC_014430	MUSTN1	Musculoskeletal, embryonic nuclear protein 1	0.320203	0.0036	down
XLOC_014448	RRP9	Ribosomal RNA processing 9, small subunit (SSU) processome component, homolog (yeast)	0.485786	0.0459	down
XLOC_014454	CISH	Cytokine inducible SH2-containing protein (CISH)	0.611751	0.0328	down
XLOC_014479	uncharacterized gene	uncharacterized gene	0.555932	0.00595	down
XLOC_014532	LTF	Lactotransferrin (LTF)	0.52612	0.03085	down
XLOC_014536	FYCO1	FYVE and coiled-coil domain containing 1	0.545171	0.0056	down
XLOC_014544	uncharacterized gene	uncharacterized gene	0.4031	0.0156	down
XLOC_014608	URGCP	Upregulator of cell proliferation	0.549497	0.0381	down
XLOC_014658	CX3CR1	Chemokine (C-X3-C motif) receptor 1	0.417796	0.0349	down
XLOC_014707	BHLHE40	Basic helix-loop-helix family, member e40	0.628223	0.04775	down
XLOC_014708	BT.22305	Uncharacterized protein	0.622952	0.03135	down
XLOC_014795	PARP3	Poly (ADP-ribose) polymerase family, member 3	0.361401	0.0432	down
XLOC_014824	DAG1	Dystroglycan 1 (dystrophin-associated glycoprotein 1)	0.637954	0.03325	down
XLOC_014883	ATP2B2	Plasma membrane calcium-transporting ATPase 2	0.59614	0.02715	down
XLOC_014903	PPARG	Peroxisome proliferator-activated receptor gamma	0.535532	0.0474	down
XLOC_014967	uncharacterized gene	uncharacterized gene	0.258024	0.03435	down
XLOC_015052	KIAA0240	GLTSCR1 like, a synonym of GLTSCR1	0.611933	0.0347	down
XLOC_015117	BT.88538	Uncharacterized protein	0.617061	0.04895	down
XLOC_015148	CLIC1	Chloride intracellular channel 1	0.487529	0.0028	down
XLOC_015183	PPP1R18	Protein phosphatase 1, regulatory subunit 18	0.464956	0.0118	down
XLOC_015369	RPP40	Ribonuclease P/MRP 40kDa subunit	0.467821	0.02345	down
XLOC_015422	WDR46	WD repeat domain 46 (WDR46)	0.402216	0.00405	down
XLOC_015468	uncharacterized gene	uncharacterized gene	0.333401	0.0143	down
XLOC_015469	PIM1	Pim-1 oncogene	0.281407	5e-05	down
XLOC_015543	RCAN2	Calcipressin-2	0.155273	0.02985	down
XLOC_015565	uncharacterized gene	uncharacterized gene	0.347337	0.015	down
XLOC_015578	BOLA-DRA	Major histocompatibility complex, class II, DR alpha	0.6491	0.03775	down
XLOC_015580	BOLA-DQB	Major histocompatibility complex, class II, DQ beta	0.382624	0.00195	down
XLOC_015587	TNXB	Tenascin-X precursor	0.645985	0.04005	down
XLOC_015589	BT.105154	Uncharacterized protein	0.592999	0.02425	down
XLOC_015592	CFB	Complement factor B	0.280449	0.00285	down
XLOC_015593	C2	Complement component 2	0.468961	0.0205	down
XLOC_015615	PRRC2A	Proline-rich coiled-coil 2A	0.536556	0.00325	down
XLOC_015642	BT.73422	Uncharacterized protein	0.482424	0.0007	down
XLOC_015785	RNF144B	Ring finger protein 144B	0.561318	0.0109	down
XLOC_015806	HIVEP1	Human immunodeficiency virus type I enhancer binding protein 1	0.575624	0.0499	down
XLOC_015825	RREB1	Ras responsive element binding protein 1	0.579735	0.01215	down
XLOC_016051	GRP	Gastrin-releasing peptide	0.479632	0.0091	down
XLOC_016111	SERPINB8	Serpin peptidase inhibitor, clade B (ovalbumin), member 8	0.372521	0.04215	down
XLOC_016163	BT.25997	Uncharacterized protein	0.416348	0.01865	down
XLOC_016188	EPB41L3	Erythrocyte membrane protein band 4.1-like 3	0.482175	0.0017	down
XLOC_016258	uncharacterized gene	uncharacterized gene	0.31312	0.0109	down
XLOC_016336	BT.67331	Uncharacterized protein	0.527542	0.0104	down
XLOC_016353	BT.29351	Uncharacterized protein	0.163484	0.0241	down
XLOC_016368	MMP25	Matrix metallopeptidase 25	0.394225	0.00135	down
XLOC_016421	RMI2	RMI2, RecQ mediated genome instability 2, homolog (S. cerevisiae)	0.257051	0.0448	down
XLOC_016424	uncharacterized gene	uncharacterized gene	0	0.0014	down
XLOC_016443	ABCC1	ATP-binding cassette, sub-family C (CFTR/MRP), member 1	0.520924	0.0261	down
XLOC_016510	MAPK3	Mitogen-activated protein kinase 3	0.638972	0.03805	down
XLOC_016527	ITGAL	Integrin, alpha L (antigen CD11A (p180), lymphocyte function-associated antigen 1; alpha polypeptide)	0.437909	0.0173	down
XLOC_016540	ORAI3	ORAI calcium release-activated calcium modulator 3	0.472487	0.02315	down
XLOC_016602	DNAJC30	DnaJ (Hsp40) homolog, subfamily C, member 30	0.481429	0.0227	down
XLOC_016603	MLXIPL	MLX interacting protein-like	0.445274	0.01395	down
XLOC_016639	EPHB4	EPH receptor B4	0.488948	0.0337	down
XLOC_016684	AIMP2	Aminoacyl tRNA synthetase complex-interacting multifunctional protein 2	0.4589	0.0354	down
XLOC_016706	BT.97896	Uncharacterized protein	0.598432	0.03015	down
XLOC_016716	CARD11	Caspase recruitment domain family, member 11	0.445876	0.0237	down
XLOC_016719	TTYH3	Tweety family member 3	0.584323	0.017	down
XLOC_016813	ABCA3	ATP-binding cassette, sub-family A (ABC1), member 3	0.478223	0.00075	down
XLOC_016844	TFAP4	Transcription factor AP-4 (activating enhancer binding protein 4)	0.155032	0.0174	down
XLOC_016887	RSL1D1	Ribosomal L1 domain containing 1	0.506629	0.01085	down
XLOC_016917	TSG118	Lysine-rich nucleolar protein 1 (KNOP1), a synonym of KNOP1	0.384727	0.0043	down
XLOC_016966	CORO1A	Coronin, actin binding protein, 1A	0.446082	0.01235	down
XLOC_016982	SPN	Sialophorin	0.401475	0.01235	down
XLOC_017031	WBSCR17	Williams-Beuren syndrome chromosome region 17	0.398719	0.0271	down
XLOC_017060	HIP1	Huntingtin interacting protein 1	0.640793	0.0463	down
XLOC_017162	LFNG	LFNG O-fucosylpeptide 3-beta-N-acetylglucosaminyltransferase	0.512753	0.0088	down
XLOC_017163	CHST12	Carbohydrate (chondroitin 4) sulfotransferase 12	0.40687	0.03065	down
XLOC_017295	LZTS2	Leucine zipper, putative tumor suppressor 2	0.479508	0.0007	down
XLOC_017296	SFXN3	Sideroflexin 3	0.352555	0.02005	down
XLOC_017302	HPS6	Hermansky-Pudlak syndrome 6	0.378105	0.03205	down
XLOC_017304	PPRC1	Peroxisome proliferator-activated receptor gamma, coactivator-related 1	0.557056	0.0138	down
XLOC_017325	PDCD11	Programmed cell death 11	0.59338	0.02735	down
XLOC_017469	ACTA2	Actin, alpha 2, smooth muscle, aorta	0.490207	0.0014	down
XLOC_017491	MYOF	Myoferlin	0.5474	0.00855	down
XLOC_017528	LOXL4	Lysyl oxidase-like 4	0.268994	0.0001	down
XLOC_017584	COL17A1	Collagen, type XVII, alpha 1	0.567405	0.03345	down
XLOC_017617	GFRA1	GDNF family receptor alpha 1	0.510189	0.0184	down
XLOC_017894	SORBS2	Sorbin and SH3 domain containing 2	0.474437	0.04405	down
XLOC_017920	BT.45696	Uncharacterized protein	0.547166	0.00615	down
XLOC_017977	PLAT	Plasminogen activator, tissue	0.573662	0.0148	down
XLOC_018015	GALNT2	UDP-N-acetyl-alpha-D-galactosamine:polypeptide N-acetylgalactosaminyltransferase 2 (GalNAc-T2)	0.497531	0.0081	down
XLOC_018403	MSMB	Microseminoprotein, beta-	0	0.00525	down
XLOC_018503	M-SAA3.2	Mammary serum amyloid A3.2	0.0999271	5e-05	down
XLOC_018555	EI24	Etoposide induced 2.4 mRNA	0.614156	0.02695	down
XLOC_018617	DAGLA	Diacylglycerol lipase, alpha	0.596939	0.0474	down
XLOC_018661	BT.106173	Uncharacterized protein	0.296062	0.0482	down
XLOC_018729	CCS	Copper chaperone for superoxide dismutase	0.49915	0.0228	down
XLOC_018789	uncharacterized gene	uncharacterized gene	0.614743	0.024	down
XLOC_018815	IFITM3	Interferon induced transmembrane protein 3	0.418768	0.00095	down
XLOC_018877	NAV2	Neuron navigator 2	0.429793	0.00015	down
XLOC_018883	uncharacterized gene	uncharacterized gene	0	0.00035	down
XLOC_018887	SAA3	Serum amyloid A 3	0.107575	5e-05	down
XLOC_019020	AHNAK	AHNAK nucleoprotein	0.619151	0.0418	down
XLOC_019097	CFL1	Cofilin 1 (non-muscle)	0.650466	0.0409	down
XLOC_019111	CD248	CD248 molecule, endosialin	0.319025	0.005	down
XLOC_019138	DOC2G	Double C2-like domain-containing protein gamma	0.403227	0.0051	down
XLOC_019148	CPT1A	Uncharacterized protein	0.535622	0.012	down
XLOC_019177	LSP1	Lymphocyte-specific protein 1	0.429095	0.0037	down
XLOC_019252	ADAMTS4	ADAM metallopeptidase with thrombospondin type 1 motif, 4	0.316443	0.00275	down
XLOC_019257	PVRL4	Poliovirus receptor-related 4	0.510517	0.03045	down
XLOC_019258	ARHGAP30	Rho GTPase activating protein 30	0.538808	0.0436	down
XLOC_019290	TAGLN2	Transgelin 2	0.629498	0.02745	down
XLOC_019370	ADAR	Adenosine deaminase, RNA-specific	0.632481	0.03215	down
XLOC_019391	S100A2	S100 calcium binding protein A2	0.292221	0.0076	down
XLOC_019393	S100A4	S100 calcium binding protein A4	0.349359	0.0006	down
XLOC_019409	BT.3750	Uncharacterized protein	0.56553	0.0072	down
XLOC_019536	OLFML3	Olfactomedin-like 3	0.569276	0.02975	down
XLOC_019541	BCL2L15	BCL2-like 15	0.111159	0.0003	down
XLOC_019576	AMIGO1	Adhesion molecule with Ig-like domain 1	0.570353	0.03935	down
XLOC_019639	uncharacterized gene	uncharacterized gene	0.397539	0.0424	down
XLOC_019757	TACSTD2	Tumor-associated calcium signal transducer 2	0.516977	0.0257	down
XLOC_019780	LDLRAD1	Low density lipoprotein receptor class A domain containing 1	0.283983	0.00905	down
XLOC_019863	SLC6A9	Solute carrier family 6 (neurotransmitter transporter, glycine), member 9	0.505608	0.0334	down
XLOC_019895	CITED4	Cbp/p300-interacting transactivator, with Glu/Asp-rich carboxy-terminal domain, 4	0.626772	0.0278	down
XLOC_020002	CSF2RA	Colony stimulating factor 2 receptor, alpha, low-affinity (granulocyte-macrophage)	0.217018	0.03455	down
XLOC_020028	SNED1	Sushi, nidogen and EGF-like domains 1	0.491592	0.03955	down
XLOC_020062	UCK2	Uridine-cytidine kinase 2	0.29164	0.0444	down
XLOC_020157	PEAR1	Platelet endothelial aggregation receptor 1	0.590401	0.03305	down
XLOC_020175	LMNA	Lamin A/C	0.569587	0.00985	down
XLOC_020190	EFNA1	Ephrin-A1	0.568723	0.0161	down
XLOC_020208	BT.68623	Uncharacterized protein	0.532512	0.0144	down
XLOC_020209	ATP8B2	ATPase, aminophospholipid transporter, class I, type 8B, member 2	0.477877	0.0134	down
XLOC_020266	ADAMTSL4	ADAMTS-like 4	0.461612	0.00445	down
XLOC_020322	PTGFRN	Prostaglandin F2 receptor inhibitor	0.607321	0.03765	down
XLOC_020372	GSTM4	Glutathione S-transferase mu 4	0.417701	0.0277	down
XLOC_020601	uncharacterized gene	uncharacterized gene	0.584034	0.04385	down
XLOC_020669	PTPRF	Protein tyrosine phosphatase, receptor type, F	0.599362	0.0179	down
XLOC_020685	ZNF691	Zinc finger protein 691	0.571221	0.04285	down
XLOC_020771	COL6A3	Collagen, type VI, alpha 3	0.544167	0.0036	down
XLOC_020774	uncharacterized gene	uncharacterized gene	0.357466	0.0448	down
XLOC_020837	COL1A2	Collagen, type I, alpha 2	0.543836	0.0043	down
XLOC_020864	SCIN	Scinderin	0.536074	0.04	down
XLOC_020881	IL6	Interleukin 6 (interferon, beta 2)	0.21239	0.0475	down
XLOC_021045	TNS3	Tensin 3	0.605002	0.02975	down
XLOC_021046	IGFBP3	Insulin-like growth factor binding protein 3	0.6279	0.0453	down
XLOC_021050	TBRG4	Transforming growth factor beta regulator 4	0.569204	0.01695	down
XLOC_021061	DDX56	DEAD (Asp-Glu-Ala-Asp) box polypeptide 56	0.601755	0.04645	down
XLOC_021085	BT.91596	Uncharacterized protein	0.326976	0.00855	down
XLOC_021274	ZNF398	Zinc finger protein 398	0.509287	0.01645	down
XLOC_021287	REPIN1	Replication initiator 1	0.564665	0.02225	down
XLOC_021299	NOS3	Nitric oxide synthase 3 (endothelial cell)	0.511296	0.03805	down
XLOC_021336	IKZF1	IKAROS family zinc finger 1 (Ikaros)	0.56408	0.01165	down
XLOC_021365	TFPI2	Tissue factor pathway inhibitor 2	0.588945	0.04455	down
XLOC_021369	PON3	Paraoxonase 3	0.315882	0.0113	down
XLOC_021425	BT.65661	Uncharacterized protein	0.342411	0.01185	down
XLOC_021542	WIPF3	WAS/WASL interacting protein family, member 3	0.588329	0.0178	down
XLOC_021586	BT.103111	Uncharacterized protein	0.521921	0.00985	down
XLOC_021674	WDR91	WD repeat domain 91	0.534441	0.0111	down
XLOC_021675	ENSBTAG00000047605	Solute carrier family 23 member 1, Uncharacterized protein, Uncharacterized protein	0.607782	0.0463	down
XLOC_021749	uncharacterized gene	uncharacterized gene	0.459547	0.02275	down
XLOC_021819	SYT1	Synaptotagmin I	0.516486	0.04915	down
XLOC_021870	uncharacterized gene	uncharacterized gene	0.56578	0.0159	down
XLOC_021873	ITGA5	Integrin, alpha 5 (fibronectin receptor, alpha polypeptide)	0.595994	0.0234	down
XLOC_021893	RARG	Retinoic acid receptor, gamma	0.52867	0.0289	down
XLOC_021897	BT.87815	Uncharacterized protein	0.334435	0.0001	down
XLOC_021910	KRT5	Keratin 5	0.554785	0.00595	down
XLOC_021929	BIN2	Bridging integrator 2	0.601367	0.0323	down
XLOC_021960	MLL2	Lysine (K)-specific methyltransferase 2D(KMT2D), a synonym of KMT2D	0.662936	0.04895	down
XLOC_021978	uncharacterized gene	uncharacterized gene	0.0270241	0.01645	down
XLOC_021979	uncharacterized gene	uncharacterized gene	0.0653294	0.0058	down
XLOC_021980	uncharacterized gene	uncharacterized gene	0.0559309	0.00085	down
XLOC_021984	uncharacterized gene	uncharacterized gene	0	0.00135	down
XLOC_021985	uncharacterized gene	uncharacterized gene	0	5e-05	down
XLOC_022000	VDR	Vitamin D (1,25- dihydroxyvitamin D3) receptor	0.619653	0.0244	down
XLOC_022087	CTDSP2	CTD (carboxy-terminal domain, RNA polymerase II, polypeptide A) small phosphatase 2	0.653116	0.04045	down
XLOC_022101	ARHGAP9	Rho GTPase activating protein 9	0.38095	0.04605	down
XLOC_022114	SDR9C7	Short chain dehydrogenase/reductase family 9C, member 7	0.0947028	0.0301	down
XLOC_022141	MMP19	Matrix metallopeptidase 19	0.38867	0.01745	down
XLOC_022280	BHLHE41	Basic helix-loop-helix family, member e41	0.457654	0.04815	down
XLOC_022321	ARHGDIB	Rho GDP dissociation inhibitor (GDI) beta	0.507288	0.00195	down
XLOC_022386	A2M	Alpha-2-macroglobulin	0.471684	0.0003	down
XLOC_022390	MFAP5	Microfibrillar associated protein 5	0.453811	0.0034	down
XLOC_022401	CD163	CD163 molecule	0.471696	0.00815	down
XLOC_022413	C1R	Complement component 1, r subcomponent	0.526028	0.00455	down
XLOC_022426	CHD4	Chromodomain helicase DNA binding protein 4	0.640315	0.0298	down
XLOC_022428	NOP2	NOP2 nucleolar protein homolog (yeast)	0.49055	0.00365	down
XLOC_022434	SCNN1A	Amiloride-sensitive sodium channel subunit alpha	0.567222	0.01785	down
XLOC_022435	TNFRSF1A	Tumor necrosis factor receptor superfamily, member 1A	0.569695	0.0113	down
XLOC_022448	uncharacterized gene	uncharacterized gene	0.445073	0.0097	down
XLOC_022481	LGALS1	Lectin, galactoside-binding, soluble, 1	0.561462	0.01535	down
XLOC_022521	FAM83F	Family with sequence similarity 83, member F	0.484611	0.0024	down
XLOC_022536	TEF	Thyrotrophic embryonic factor	0.519196	0.0168	down
XLOC_022578	FBLN1	Fibulin 1	0.515597	0.0029	down
XLOC_022599	uncharacterized gene	uncharacterized gene	0.516071	0.0077	down
XLOC_022605	uncharacterized gene	uncharacterized gene	0.334593	0.04525	down
XLOC_022712	HOXC6	Homeobox C6	0.500244	0.03635	down
XLOC_022742	KRT18	Keratin 18	0.516902	0.0095	down
XLOC_022812	C5H12orf68	Chromosome 5 open reading frame 68	0.350469	0.00185	down
XLOC_022913	LRP1	Lipoprotein receptor-related protein 1	0.550945	0.00435	down
XLOC_022938	IKZF4	IKAROS family zinc finger 4 (Eos)	0.263192	0.00555	down
XLOC_023047	uncharacterized gene	uncharacterized gene	0	0.00025	down
XLOC_023052	BT.87446	Uncharacterized protein	0.524103	0.03165	down
XLOC_023058	MYH9	Myosin, heavy chain 9, non-muscle	0.596232	0.0132	down
XLOC_023071	IL2RB	Interleukin 2 receptor, beta	0.393255	0.007	down
XLOC_023074	RAC2	Ras-related C3 botulinum toxin substrate 2 (rho family, small GTP binding protein Rac2)	0.475913	0.01025	down
XLOC_023078	CARD10	Caspase recruitment domain family, member 10	0.519893	0.03395	down
XLOC_023200	C1S	Complement component 1, s subcomponent	0.452731	0.00075	down
XLOC_023224	CD27	CD27 molecule	0.292182	0.0034	down
XLOC_023225	LTBR	Lymphotoxin beta receptor (TNFR superfamily, member 3)	0.630356	0.03865	down
XLOC_023247	TEAD4	Uncharacterized protein	0.240946	0.03445	down
XLOC_023340	RRP7A	Ribosomal RNA processing 7 homolog A (S. cerevisiae)	0.561308	0.02565	down
XLOC_023564	ECSOD	Superoxide dismutase 3, extracellular	0.604275	0.04325	down
XLOC_023763	uncharacterized gene	uncharacterized gene	0	0.0014	down
XLOC_023817	SH3BP2	SH3-domain binding protein 2	0.590219	0.02895	down
XLOC_023865	BT.18422	Uncharacterized protein	0.520806	0.02135	down
XLOC_024239	HTT	Huntingtin	0.634024	0.03555	down
XLOC_024282	BT.75467	Uncharacterized protein	0.600105	0.0157	down
XLOC_024365	CRLF1	Cytokine receptor-like factor 1	0.462895	0.04235	down
XLOC_024418	WIZ	Widely interspaced zinc finger motifs	0.598244	0.0286	down
XLOC_024423	NOTCH3	Notch 3	0.490146	0.00915	down
XLOC_024474	C7H19orf53	Chromosome 7 open reading frame 53	0.560625	0.01005	down
XLOC_024520	PPAN-P2RY11	Peter pan homolog (Drosophila)	0.493115	0.021	down
XLOC_024579	ANGPTL4	Angiopoietin-like 4	0.304973	0.00015	down
XLOC_024580	RAB11B	RAB11B, member RAS oncogene family	0.64557	0.03805	down
XLOC_024589	C3	Complement component 3	0.55189	0.0208	down
XLOC_024600	MLLT1	Myeloid/lymphoid or mixed-lineage leukemia (trithorax homolog, Drosophila); translocated 1	0.592985	0.0248	down
XLOC_024631	ZBTB7A	Zinc finger and BTB domain-containing protein 7A	0.541621	0.00625	down
XLOC_024666	DOT1L	DOT1-like histone H3K79 methyltransferase	0.545676	0.02355	down
XLOC_024675	IRF1	Interferon regulatory factor 1	0.601441	0.0349	down
XLOC_024817	CFD	Complement factor D (adipsin)	0.533107	0.015	down
XLOC_024826	CNN2	Calponin 2	0.543352	0.0138	down
XLOC_024880	TGFBI	Transforming growth factor, beta-induced, 68kDa	0.521754	0.02465	down
XLOC_024937	PCDHB7	Protocadherin beta 7	0.360055	0.04725	down
XLOC_024947	PCDHGA3	Protocadherin gamma subfamily A, 3	0.223181	0.03	down
XLOC_024952	PCDHGB4	Uncharacterized protein	0.598291	0.02325	down
XLOC_025000	TCOF1	Treacher Collins-Franceschetti syndrome 1	0.598031	0.03725	down
XLOC_025001	NDST1	N-deacetylase/N-sulfotransferase (heparan glucosaminyl) 1	0.634927	0.04615	down
XLOC_025009	GPX3	Glutathione peroxidase 3 precursor	0.52981	0.0059	down
XLOC_025021	LARP1	La ribonucleoprotein domain family, member 1	0.640291	0.0344	down
XLOC_025081	VCAN	Versican	0.459249	0.0191	down
XLOC_025117	PAM	Peptidylglycine alpha-amidating monooxygenase	0.650153	0.04155	down
XLOC_025135	uncharacterized gene	uncharacterized gene	0.228675	5e-05	down
XLOC_025136	uncharacterized gene	uncharacterized gene	0.197711	0.0007	down
XLOC_025194	IFI30	Interferon, gamma-inducible protein 30	0.26972	0.00175	down
XLOC_025207	GLT25D1	Collagen beta(1-O)galactosyltransferase 1(COLGALT1), a synonym of COLGALT1	0.600541	0.03275	down
XLOC_025220	MYO9B	Myosin IXB	0.62919	0.0417	down
XLOC_025292	IL27RA	Interleukin 27 receptor, alpha	0.617437	0.03665	down
XLOC_025350	S1PR2	Sphingosine-1-phosphate receptor 2	0.515488	0.0354	down
XLOC_025357	KEAP1	Kelch-like ECH-associated protein 1	0.628919	0.049	down
XLOC_025368	BT.39403	Uncharacterized protein	0.492692	0.0064	down
XLOC_025379	ACP5	Acid phosphatase 5, tartrate resistant	0.429666	0.02475	down
XLOC_025405	MYO1F	Myosin IF	0.318697	0.0054	down
XLOC_025408	ADAMTS10	ADAM metallopeptidase with thrombospondin type 1 motif, 10	0.355172	0.02	down
XLOC_025413	VAV1	Vav 1 guanine nucleotide exchange factor	0.330849	0.01765	down
XLOC_025469	uncharacterized gene	uncharacterized gene	0.559553	0.0087	down
XLOC_025470	uncharacterized gene	uncharacterized gene	0.615043	0.03005	down
XLOC_025503	RPS4X	Ribosomal protein S4, X-linked	0	5e-05	down
XLOC_025554	uncharacterized gene	uncharacterized gene	0	5e-05	down
XLOC_025642	SBNO2	Strawberry notch homolog 2 (Drosophila)	0.59628	0.02175	down
XLOC_025713	PACAP	Adenylate cyclase activating polypeptide 1 (ADCYAP1), a synonym of ADCYAP1	0.345974	0.01095	down
XLOC_025728	CD14	CD14 molecule	0.561955	0.0052	down
XLOC_025768	DPYSL3	Dihydropyrimidinase-like 3	0.576444	0.03065	down
XLOC_025784	CSF1R	Colony stimulating factor 1 receptor	0.59447	0.0339	down
XLOC_025785	BT.74208	Uncharacterized protein	0.581674	0.0191	down
XLOC_025789	CD74	CD74 molecule, major histocompatibility complex, class II invariant chain	0.546993	0.0062	down
XLOC_025951	ZNF395	Zinc finger protein 395	0.629347	0.04	down
XLOC_026098	uncharacterized gene	uncharacterized gene	0	0.00035	down
XLOC_026279	PHF2	PHD finger protein 2	0.608757	0.02495	down
XLOC_026370	GSN	Gelsolin	0.599788	0.01385	down
XLOC_026428	SCARA3	Scavenger receptor class A, member 3	0.51377	0.03095	down
XLOC_026567	TPM2	Tropomyosin 2 (beta)	0.581538	0.0143	down
XLOC_026568	TLN1	Talin 1	0.610133	0.01705	down
XLOC_026646	HR	Hairless homolog (mouse)	0.473097	0.03875	down
XLOC_026676	TRIM35	Tripartite motif containing 35	0.566952	0.0276	down
XLOC_026685	NOL6	Nucleolar protein family 6 (RNA-associated))	0.552266	0.0455	down
XLOC_026707	CCL21	Chemokine (C-C motif) ligand 21	0.220224	0.02545	down
XLOC_026842	HDHD3	Haloacid dehalogenase-like hydrolase domain containing 3	0.605978	0.04295	down
XLOC_026848	AKNA	AT-hook transcription factor	0.537355	0.03105	down
XLOC_026867	TRAF1	TNF receptor-associated factor 1	0.499639	0.04985	down
XLOC_027248	COL12A1	Collagen, type XII, alpha 1	0.618404	0.034	down
XLOC_027561	RNASET2	Ribonuclease T2	0.51994	0.01155	down
XLOC_027571	THBS2	Thrombospondin 2	0.282264	0.0006	down
XLOC_027639	SASH3	SAM and SH3 domain containing 3	0.300443	0.01315	down
XLOC_027663	FAM127A	Family with sequence similarity 127, member A-like	0.509202	0.00745	down
XLOC_027752	BGN	Biglycan	0.464338	0.00025	down
XLOC_027939	RGAG4	Retrotransposon gag domain containing 4	0.616731	0.04245	down
XLOC_027972	TIMP1	TIMP metallopeptidase inhibitor 1	0.489601	0.00645	down
XLOC_027992	CCDC120	Coiled-coil domain containing 120	0.503439	0.01555	down
XLOC_028128	ENSBTAG00000006383	40S ribosomal protein S3a, Uncharacterized protein	0.12319	5e-05	down
XLOC_028192	PRKX	Protein kinase, X-linked	0.482696	0.0004	down
XLOC_028193	MXRA5	Matrix-remodelling associated 5	0.379443	0.0012	down
XLOC_028270	ZDHHC9	Zinc finger, DHHC-type containing 9	0.654192	0.04465	down
XLOC_028423	FLNA	Filamin A, alpha	0.58095	0.0116	down
XLOC_028526	CAPN6	Calpain 6	0.45673	0.00425	down
XLOC_028618	EFNB1	Ephrin-B1	0.457481	0.02285	down
XLOC_028841	CD99	CD99 molecule	0.50406	0.005	down
XLOC_028876	MGC151921	Odorant-binding protein-like; Uncharacterized protein	0.377375	5e-05	down
