# Supplementary material for: Understanding the regulatory mechanisms of milk production using integrative transcriptomic and proteomic analyses: improving inefficient utilization of crop by-products as forage in dairy industry
Source: BMC Genomics. 2018 May 29;19:403. doi: 10.1186/s12864-018-4808-5 (PMC5975684; doi:10.1186/s12864-018-4808-5)
Supplement: Supplementary file 3 — Table S4. Differentially expressed genes in the mammary gland of cows fed corn stover (CS) vs. alfalfa hay (AH). The cutoff is set at 1.5-fold change and p < 0.05. Table S5. Differentially expressed proteins in the mammary gland of cows fed corn stover (CS) vs. alfalfa hay (AH). The cutoff is set at 1.2-fold change and p < 0.05. Table S6. Differentially expressed genes found in both transcriptomic and proteomic analyses in the mammary gland of cows fed corn stover (CS) vs. alfalfa hay (AH). (ZIP 164 kb) [file 12864_2018_4808_MOESM3_ESM.zip › Table S5.xlsx]

## Sheet: Table S5
Table S5 Differentially expressed proteins in the mammary gland of cows fed corn stover (CS) vs. alfalfa hay (AH). The cutoff is set at 1.2-fold change and p < 0.05
Protein ID	Protein Abbreviation	Protein Description	CS/AH	P-value	Regulation
IPI00690534	TF	Serotransferrin	1.29366	0	up
IPI00839653	FABP4	Fatty acid binding protein 4, adipocyte	1.24688	4.89e-15	up
IPI00702781	IDH1	Isocitrate dehydrogenase [NADP] cytoplasmic	1.23762	3.25e-12	up
IPI00715548	APOA1	Apolipoprotein A-I	1.321	6.67e-12	up
IPI00904104	TKT	Transketolase	1.22549	1.72e-10	up
IPI00823795	GC	Vitamin D-binding protein	1.38122	2.93e-10	up
IPI00696714	PIGR	Isoform Long of Polymeric immunoglobulin receptor	1.34228	3.01e-10	up
IPI00691212	ORM1	Alpha-1-acid glycoprotein	1.81159	5.44e-10	up
IPI00704943	ECHDC1	Enoyl-CoA hydratase domain-containing protein 1	1.28866	8.51e-10	up
IPI00696729	NUCB2	Nucleobindin 2	1.41243	2.08e-09	up
IPI00691963	CALR	Calreticulin	1.3587	3.22e-09	up
IPI00717119	ASPN	Asporin	1.28866	2.27e-08	up
IPI00692588	KRT15	Keratin 15	1.38313	6.09e-08	up
IPI00698589	PGAM1	Phosphoglycerate mutase 1	1.29366	2.27e-07	up
IPI01002277	CRKL	V-crk sarcoma virus CT10 oncogene homolog (avian)-like	1.38313	3.88e-07	up
IPI00824495	LOC784964	Endopin 1b-like isoform 1	1.287	4.4e-07	up
IPI00702891	ERP29	Endoplasmic reticulum resident protein 29	1.20482	1.03e-06	up
IPI00713536	RPS12	40S ribosomal protein S12	1.45773	1.03e-06	up
IPI00689362	TTR	Transthyretin	1.31752	1.64e-06	up
IPI00689323	PMM2	Phosphomannomutase 2	1.29032	2.93e-06	up
IPI00695732	RPS2	40S ribosomal protein S2	1.23762	4.483e-06	up
IPI00704735	PEBP1	Phosphatidylethanolamine-binding protein 1	1.47059	6.44e-06	up
IPI00716493	CALU	Calumenin	1.221	6.68e-06	up
IPI00700789	PHPT1	Phosphohistidine phosphatase, 14 kDa	1.39276	7.92e-06	up
IPI00699038	TXNDC5	Thioredoxin domain-containing protein 5	1.20773	1.51e-05	up
IPI00711804	CD59	Complement regulatory protein, CD59 molecule	1.51057	2.0748e-05	up
IPI00707101	AHSG	Alpha-2-HS-glycoprotein	1.321	2.1994e-05	up
IPI00701427	DNAJC12	DnaJ homolog subfamily C member 12	1.21803	2.6496e-05	up
IPI00852509	LOC524810	Uncharacterized protein	1.28205	3.3122e-05	up
IPI00867179	ST13	Suppression of tumorigenicity 13 (colon carcinoma)	1.23457	4.1968e-05	up
IPI00710799	F2	Prothrombin (Fragment)	1.23762	4.5282e-05	up
IPI00690198	HPX	Hemopexin	1.42045	4.632e-05	up
IPI00968658	SERPINA3-1	Serpin A3-6	1.40252	6.9838e-05	up
IPI00707431	RPS19	40S ribosomal protein S19	1.39082	0.000121762	up
IPI00705000	LOC522960	Histone H2B	2.06612	0.000166884	up
IPI00712775	EEF1A1	Elongation factor 1-alpha 1	1.46413	0.000173278	up
IPI00701044	PDXK	Pyridoxal kinase	1.20627	0.00022248	up
IPI00704335	HNRNPR	Heterogeneous nuclear ribonucleoprotein R	1.20192	0.00022648	up
IPI00704382	ECH1	Enoyl Coenzyme A hydratase 1, peroxisomal isoform 1	1.23916	0.00033414	up
IPI00699355	PPARD	Peroxisome proliferator-activated receptor delta	1.45138	0.00036912	up
IPI00704729	2016-09-15	15 kDa selenoprotein	1.26422	0.00040394	up
IPI00705941	RAN	GTP-binding nuclear protein Ran	1.59236	0.00063904	up
IPI00697081	BGN	Biglycan	1.31234	0.00064128	up
IPI00707559	ETFA	Electron transfer flavoprotein subunit alpha, mitochondrial	1.28205	0.00075336	up
IPI00718725	Uncharacterized protein	Uncharacterized protein	1.3245	0.00081314	up
IPI00730144	PAPSS2	3-phosphoadenosine 5~-phosphosulfate synthase 2	1.41243	0.00099146	up
IPI00687560	PCBP1	Poly(rC)-binding protein 1	1.221	0.00102268	up
IPI00709763	FGB	Fibrinogen beta chain	1.21065	0.00105334	up
IPI00715091	RPS20	40S ribosomal protein S20	1.33869	0.00114268	up
IPI00699173	SETD7	KIAA1717 protein-like	1.26904	0.00116706	up
IPI00698039	H4	Histone H4	1.29366	0.0014501	up
IPI00690439	Uncharacterized protein	Uncharacterized protein	1.50602	0.00162216	up
IPI00695142	GP2	Glycoprotein 2	1.31406	0.00171942	up
IPI00704023	FGFBP1	LOC783341 Fibroblast growth factor-binding protein 1	1.443	0.00172036	up
IPI00701166	KNG1	Isoform HMW of Kininogen-1	1.53846	0.0017472	up
IPI00701223	BUB3	Mitotic checkpoint protein BUB3	1.28041	0.00178788	up
IPI00711190	NMRAL1	NmrA-like family domain-containing protein 1	1.41643	0.00197046	up
IPI00708311	CACYBP	Calcyclin-binding protein	1.23457	0.002001	up
IPI00955263	POSTN	Periostin, osteoblast specific factor	1.38122	0.00209	up
IPI00696041	SORD	Sorbitol dehydrogenase	1.26263	0.0022254	up
IPI00711573	ERH	Enhancer of rudimentary homolog	1.40252	0.002309	up
IPI00686601	SCP2	Isoform SCPx of Non-specific lipid-transfer protein	1.21212	0.0023234	up
IPI00714264	Uncharacterized protein	Uncharacterized protein	3.59712	0.0023364	up
IPI00710664	LTF	Lactotransferrin	1.24069	0.0025998	up
IPI00690298	LOC515150	Complement component 4 binding protein, alpha chain-like	1.3459	0.002699	up
IPI00690001	GCHFR	GTP cyclohydrolase 1 feedback regulatory protein	1.35135	0.0027046	up
IPI00703129	VDAC1	Voltage-dependent anion-selective channel protein 1	1.28535	0.0029446	up
IPI00705660	TPT1	LOC100337367 Translationally-controlled tumor protein	1.28205	0.0029744	up
IPI00712164	GALM	Aldose 1-epimerase	1.3089	0.0030676	up
IPI00695489	SERPINA1	Alpha-1-antiproteinase	1.26904	0.0031604	up
IPI00726650	ADK	Adenosine kinase	1.24688	0.0034024	up
IPI00742596	DHFR	Dihydrofolate reductase	1.25313	0.0036694	up
IPI00708018	REXO2	Oligoribonuclease, mitochondrial (Fragment)	1.35501	0.0037118	up
IPI00699803	2016-09-10	Septin-10	1.2837	0.004132	up
IPI00693007	DNAJC3	DnaJ homolog subfamily C member 3	1.25	0.0042124	up
IPI00968674	HMGCS1	Hydroxymethylglutaryl-CoA synthase, cytoplasmic	1.49701	0.0042596	up
IPI00690280	ALDH5A1	Aldehyde dehydrogenase 5 family, member A1	1.38122	0.0043628	up
IPI00687015	SNRPD2	Small nuclear ribonucleoprotein Sm D2	1.23457	0.0044402	up
IPI00706709	LSM14A	Protein LSM14 homolog A	1.31926	0.00478	up
IPI00717302	SF3B4	Splicing factor 3b, subunit 4, 49kDa	1.24844	0.0058318	up
IPI00696616	SSR2	Translocon-associated protein subunit beta	1.3587	0.005918	up
IPI00703776	ARRB1	Isoform 1A of Beta-arrestin-1	1.23916	0.0072208	up
IPI00697184	RBP4	Retinol-binding protein 4	1.5949	0.0074016	up
IPI00698993	AZGP1	Zinc-alpha-2-glycoprotein	1.52439	0.0074782	up
IPI00690232	MAGOHB	Protein mago nashi homolog 2	1.20482	0.0074892	up
IPI00697070	SARNP	SAP domain containing ribonucleoprotein	1.34409	0.0084102	up
IPI00688489	ACTC1	Actin, alpha cardiac muscle 1	1.36612	0.0086474	up
IPI00694580	SH3BGRL3	SH3 domain-binding glutamic acid-rich-like protein 3	1.26582	0.0088058	up
IPI00706203	HEXB	Beta-hexosaminidase subunit beta preproprotein	1.31926	0.0088478	up
IPI00713349	Uncharacterized protein	Uncharacterized protein	6.45161	0.0090402	up
IPI00728589	RBKS	Ribokinase	1.29199	0.0094718	up
IPI01001566	LOC100299984	Keratin 6A-like	1.67504	0.0102544	up
IPI00707581	MYO6	Myosin VI	1.221	0.0121412	up
IPI00703547	CALB1	Calbindin	1.31579	0.012378	up
IPI00717362	BANF1	Barrier-to-autointegration factor	1.5949	0.0126076	up
IPI00716121	SERPINF1	Pigment epithelium-derived factor	1.3947	0.0127326	up
IPI00716246	CA2	Carbonic anhydrase 2	1.20337	0.0130628	up
IPI00694739	APIP	Probable methylthioribulose-1-phosphate dehydratase	1.21359	0.0145992	up
IPI00702620	SUMO1	Small ubiquitin-related modifier 1	1.3245	0.0155876	up
IPI00689035	MFGE8	Isoform Long of Lactadherin	1.25628	0.0170314	up
IPI00711862	NPC2	Epididymal secretory protein E1	1.24378	0.0173146	up
IPI00688461	DNAJB1	DnaJ homolog subfamily B member 1	1.5083	0.0178934	up
IPI00699107	DNAJB11	DnaJ homolog subfamily B member 11	1.25628	0.0187136	up
IPI00704835	DFFA	Cell death-inducing DFFA-like effector c	1.21803	0.019187	up
IPI00838607	TMED7	Transmembrane emp24 protein transport domain containing 7	1.20773	0.019355	up
IPI00714445	RPS16	40S ribosomal protein S16	1.29199	0.019712	up
IPI00699146	RPS27	40S ribosomal protein S27	2.05339	0.020672	up
IPI00712901	FBLIM1	Filamin-binding LIM protein 1	1.6	0.021076	up
IPI00688521	BUD31	Protein BUD31 homolog	1.25	0.021546	up
IPI00688904	PHKG2	Phosphorylase b kinase gamma catalytic chain, testis/liver isoform	1.20482	0.021804	up
IPI00711918	ACAT1	Acetyl-CoA acetyltransferase, mitochondrial	1.30719	0.023348	up
IPI00710136	ANG	Angiogenin-1	1.287	0.023928	up
IPI00720259	HAVCR1	Hepatitis A virus cellular receptor 1	1.28866	0.024006	up
IPI00923985	Uncharacterized protein	Uncharacterized protein	1.43472	0.024712	up
IPI00695965	APOA4	Apolipoprotein A-IV	1.24688	0.025268	up
IPI00716497	CCDC93	LOC616839 protein	1.22699	0.025374	up
IPI01017635	PCBD1	Pterin-4-alpha-carbinolamine dehydratase	1.34771	0.025862	up
IPI00707359	DAG1	Dystroglycan	1.25156	0.026114	up
IPI00690785	FKBP7	FK506 binding protein 7	1.40056	0.027758	up
IPI00700806	EPB41	Protein 4.1	1.25156	0.03026	up
IPI00838078	TFRC	Transferrin receptor protein 1	1.31406	0.032906	up
IPI00716843	GNAO1	Guanine nucleotide-binding protein G(o) subunit alpha	1.2285	0.034282	up
IPI00687116	PDLIM4	PDZ and LIM domain protein 4	1.30208	0.035872	up
IPI00944429	IDI1	Isoform 1 of Isopentenyl-diphosphate Delta-isomerase 1	1.27877	0.040204	up
IPI00699558	SNRPD3	Small nuclear ribonucleoprotein D3 polypeptide 18kDa	1.21803	0.04104	up
IPI00854556	Uncharacterized protein	Uncharacterized protein	1.22699	0.041236	up
IPI00713748	SERPINA7	Thyroxine-binding globulin	1.27714	0.041628	up
IPI00716580	LOC785758 s	Splicing factor, arginine/serine-rich 9	1.39665	0.04183	up
IPI00700098	PLIN3	Perilipin 3	1.26263	0.044466	up
IPI00692468	SOD2	Superoxide dismutase [Mn], mitochondrial	1.20048	0.046052	up
IPI00717256	DBT	Lipoamide acyltransferase component of branched-chain alpha-keto acid dehydrogenase complex, mitochondrial	1.20337	0.046432	up
IPI00700792	GNB2L1	Guanine nucleotide-binding protein subunit beta-2-like 1	1.35501	0.047222	up
IPI00714315	KRT10	Keratin, type I cytoskeletal 10	1.37741	0.048424	up
IPI00709922	FBLN1	Fibulin 1	1.25313	0.048786	up
IPI00700182	EIF4B	Eukaryotic translation initiation factor 4B	1.24533	0.049926	up
IPI00732582	Uncharacterized protein	Uncharacterized protein	1.70872	1.19e-05	up
IPI00711933	COL18A1	COL18A1 protein	1.77101	0.0002373	up
IPI00694831	Uncharacterized protein	Uncharacterized protein	1.81766	0.00044946	up
IPI00712252	ATP5H	ATP synthase subunit d	0.218027	5.57e-08	down
IPI00716195	ATP6V0D1	V-type proton ATPase subunit d 1	0.369863	0.0071092	down
IPI00716163	NDUFC1	NADH dehydrogenase [ubiquinone] 1 subunit C1, mitochondrial	0.290323	0.023986	down
IPI00696912	ACSS1	Acetyl-CoA synthetase 2	0.28041	0.000128652	down
IPI00708438	SUCLG1	Succinyl-CoA ligase [GDP-forming] subunit alpha, mitochondrial	0.529052	0.004798	down
IPI00685232	EPPK1	Epiplakin 1, a synonym of EPIPL1	0.819001	0	down
IPI00731432	COL3A1	Collagen, type III, alpha 1	0.702247	3.25e-12	down
IPI00707857	COL1A1	Collagen alpha-1(I) chain	0.710732	3.25e-12	down
IPI00708244	COL1A2	Collagen alpha-2(I) chain	0.712251	3.25e-12	down
IPI00705441	CRP	C-reactive protein precursor	0.54407	1.11e-07	down
IPI00685653	SAA1	Serum amyloid A protein	0.18997	3.31e-07	down
IPI00843305	DYSF	Dysferlin	0.824402	7.02e-07	down
IPI00697083	ALOX15	Arachidonate 12-lipoxygenase, 12S-type	0.804505	9.1e-07	down
IPI00710056	APOB	Apolipoprotein B	0.74184	3.21e-06	down
IPI00707670	ATP2C2	Calcium-transporting ATPase type 2C member 2-like	0.821693	5.57e-06	down
IPI00825680	HERC6	HECT and RLD domain containing E3 ubiquitin protein ligase family member 6	0.75643	5.98e-06	down
IPI00868644	ANXA6	Annexin A6	0.803213	1.03e-05	down
IPI00695094	MYH14	Myosin, heavy polypeptide 14-like	0.81103	2.6404e-05	down
IPI00717758	ACSF2	Acyl-CoA synthetase family member 2, mitochondrial	0.628536	3.847e-05	down
IPI00692186	SLC4A1	Solute carrier family 4 (anion exchanger), member 1 (Diego blood group)), with a synonym of BB3	0.788022	3.8704e-05	down
IPI00698916	FKBP1A	Peptidyl-prolyl cis-trans isomerase FKBP1A	0.789266	9.3126e-05	down
IPI00708597	ARL6IP5	PRA1 family protein 3	0.825083	9.9336e-05	down
IPI00688977	PDHX	Pyruvate dehydrogenase protein X component	0.814996	0.000109484	down
IPI00699226	ATP2B4	ATPase, Ca++ transporting, plasma membrane 4), with synonyms of PMCA4, ATP2B2, MXRA1	0.688231	0.000139816	down
IPI00703201	LOC511531	Interferon-induced guanylate-binding protein 1	0.627353	0.000143338	down
IPI00906033	LOC788816	Tropomyosin 2, beta-like isoform 1	0.78064	0.00021412	down
IPI00707455	TRAP1	Heat shock protein 75 kDa, mitochondrial	0.808407	0.00022712	down
IPI00685695	HSPA13	Heat shock 70 kDa protein 13	0.705716	0.00025318	down
IPI00702305	PYGB	Glycogen phosphorylase, brain form	0.807103	0.00025874	down
IPI00687211	HK1	Hexokinase 1	0.771605	0.00027636	down
IPI00715174	APCS	Serum amyloid P-component	0.549753	0.00027848	down
IPI00711789	ALDH1L2	Aldehyde dehydrogenase 1 family, member L2	0.815661	0.00039316	down
IPI00691384	HCLS1	Hematopoietic cell-specific Lyn substrate 1	0.725689	0.00039416	down
IPI00689789	VAT1	Synaptic vesicle membrane protein VAT-1 homolog	0.830565	0.00041558	down
IPI00709219	MYH10	Myosin-10	0.805153	0.00044122	down
IPI00694581	OCIAD2	OCIA domain-containing protein 2	0.634921	0.00053408	down
IPI00711463	VPS52	Vacuolar protein sorting 52 homolog (S. cerevisiae)	0.807103	0.00056158	down
IPI01000483	GNA13	Guanine nucleotide binding protein, alpha 12-like	0.763359	0.00056228	down
IPI00710834	STOM	STOM protein	0.811688	0.00056366	down
IPI01028493	NME2	12 kDa protein	0.372995	0.0005679	down
IPI00710920	SLC12A2	Solute carrier family 12 (sodium/potassium/chloride transporter), member 2), with a synonym of bsc2	0.746269	0.00060984	down
IPI00715414	LOC100337199	Uncharacterized protein，No gene	0.814332	0.00063856	down
IPI00687395	PRPF8	Pre-mRNA processing factor 8	0.832639	0.00068862	down
IPI00903663	IKBKB	Kappa light polypeptide gene enhancer in B-cells, kinase beta	0.698812	0.00073768	down
IPI00695917	GNAS	Isoform Gnas-1 of Guanine nucleotide-binding protein G(s) subunit alpha isoforms short	0.819001	0.00087134	down
IPI00689776	ACOT9	Acyl-coenzyme A thioesterase 9, mitochondrial	0.723066	0.00089232	down
IPI00826022	Uncharacterized protein	Uncharacterized protein	0.707714	0.0009255	down
IPI00717764	CHI3L1	Chitinase-3-like protein 1	0.421053	0.0010019	down
IPI00713575	ESYT1	Extended synaptotagmin-like protein 1	0.81367	0.00108024	down
IPI00697768	ATPsynGL	ATP synthase, H+ transporting, mitochondrial F0 complex, subunit G-like	0.74129	0.00113176	down
IPI00854492	CD177	CD177 protein	0.387597	0.00113364	down
IPI01017777	PTPN23	Tyrosine-protein phosphatase non-receptor type 23	0.731529	0.00134312	down
IPI00703084	GPAM	Glycerol-3-phosphate acyltransferase 1, mitochondrial	0.797448	0.00136664	down
IPI00707815	AIP	AH receptor-interacting protein	0.681199	0.00140494	down
IPI00730219	SLC25A12	Solute carrier family 25 (aspartate/glutamate carrier), member 12	0.735294	0.00142486	down
IPI00701334	RPA2	Replication protein A2, 32kDa	0.819001	0.00144358	down
IPI00695037	CDK5RAP3	CDK5 regulatory subunit associated protein 3	0.75815	0.00174698	down
IPI00924003	GBF1	Golgi brefeldin A resistant guanine nucleotide exchange factor 1	0.805802	0.0021662	down
IPI00697771	SLC35B2	Solute carrier family 35 (adenosine 3,-phospho 5,-phosphosulfate transporter), member B2	0.68306	0.0022684	down
IPI00716005	SPEN	SPEN 403 kDa protein	0.503778	0.0025634	down
IPI00712524	COL4A2	Collagen, type IV, alpha 2, partial	0.68306	0.003205	down
IPI00714468	IDH2	Isocitrate dehydrogenase [NADP], mitochondrial	0.785546	0.0032866	down
IPI00697798	HIST1H1A	Histone cluster 1, H1a-like	0.705716	0.0034478	down
IPI00825905	LLGL1	Lethal giant larvae homolog 1 (Drosophila)	0.759878	0.0037104	down
IPI00700781	DHRS1	Dehydrogenase/reductase (SDR family) member 1	0.765111	0.0039744	down
IPI00841549	CROCC	CCiliary rootlet coiled-coil, rootletin	0.691563	0.004098	down
IPI00710377	ATP13A4	Cation-transporting P5-ATPase-like	0.606796	0.0043114	down
IPI00710046	ANPEP	Aminopeptidase N	0.789889	0.0043634	down
IPI01003286	CUX1	Cut-like homeobox 1	0.78125	0.0045296	down
IPI00689364	VPS18	VPS18 protein	0.8285	0.0048658	down
IPI00906357	M-SAA3.2	M-SAA3.2 Serum amyloid A protein	0.452694	0.0049902	down
IPI00711008	CDH13	Cadherin-13	0.811688	0.005291	down
IPI00867041	LGALS3	Lectin, galactoside-binding, soluble, 3	0.760456	0.0053258	down
IPI00727591	HLCS	Hypothetical protein	0.580383	0.0057056	down
IPI00708574	SPP2	Secreted phosphoprotein 24	0.537057	0.0057686	down
IPI00712737	EPM2AIP1	EPM2A (laforin) interacting protein 1	0.809717	0.005787	down
IPI00694094	FOXRED1	Isoform 1 of FAD-dependent oxidoreductase domain-containing protein 1	0.755287	0.0059862	down
IPI00707303	SARDH	Sarcosine dehydrogenase	0.716846	0.0060616	down
IPI00845178	MCC	MCC protein	0.732064	0.0062212	down
IPI00685766	ITGB2	Integrin beta	0.775194	0.0063146	down
IPI00692963	SEC23A	Protein transport protein Sec23A	0.799361	0.006481	down
IPI00686754	CATHL4	Cathelicidin-4	0.69541	0.0066722	down
IPI00714898	LOC100335825	Solute carrier family 30 (zinc transporter), member 9-like(no gene)	0.744602	0.0069186	down
IPI00905045	COL11A1	Collagen alpha-1(XI) chain	0.730994	0.0069196	down
IPI00841259	RAB3GAP2	Rab3 GTPase-activating protein non-catalytic subunit	0.737463	0.007075	down
IPI00709034	RETSAT	Retinol saturase	0.824402	0.0072	down
IPI00716725	PACSIN3	Protein kinase C and casein kinase substrate in neurons 3	0.686342	0.0072372	down
IPI00708322	TPM1	Tropomyosin alpha-1 chain	0.794281	0.0072452	down
IPI00690355	CLEC14A	C-type lectin domain family 14, member A	0.773994	0.0073292	down
IPI00935131	PHF1	PHD finger protein 1	0.770416	0.0077836	down
IPI00710274	NF2	Neurofibromin 2 (merlin)	0.800641	0.0079856	down
IPI00689226	NUP93	Nuclear pore complex protein Nup93	0.824402	0.0080188	down
IPI00730488	MGC151921	Odorant-binding protein-like	0.567215	0.0080758	down
IPI00876781	C8G	Complement component 8, gamma polypeptide	0.667111	0.0081828	down
IPI00697595	ITGA1	Integrin, alpha 1	0.818331	0.0083164	down
IPI00712730	ALAD	Delta-aminolevulinic acid dehydratase	0.798085	0.0087152	down
IPI00699470	VPS53	Vacuolar protein sorting 53 homolog (S. cerevisiae)	0.783699	0.0087636	down
IPI00709888	ATP2C1	Calcium-transporting ATPase type 2C member 1	0.814996	0.0088888	down
IPI00717110	PGRMC1	Membrane-associated progesterone receptor component 1	0.673854	0.0089398	down
IPI00714098	NEK9	Serine/threonine-protein kinase Nek9	0.783699	0.0090484	down
IPI00687150	LOC783296	Heterochromatin protein 1-beta-like	0.760456	0.0092082	down
IPI00924247	EPB41L3	Erythrocyte membrane protein band 4.1-like 3	0.810373	0.0093426	down
IPI00687839	FKBP8	FK506 binding protein 8, 38kDa	0.713776	0.0100388	down
IPI00717836	TMED10	Transmembrane emp24 domain-containing protein 10	0.81103	0.0101816	down
IPI00713084	LOC512120	KIAA1467-like	0.782473	0.010872	down
IPI00703813	SLC34A2	Sodium-dependent phosphate transport protein 2B	0.728863	0.0111078	down
IPI00685147	LRRC8C	Leucine-rich repeat-containing protein 8C	0.704225	0.011326	down
IPI00883285	TRAF3IP3	TRAF3 interacting protein 3 isoform 1	0.744048	0.0117744	down
IPI00690136	SLC9A6	Sodium/hydrogen exchanger	0.728863	0.011978	down
IPI01002934	QTRT1	Queuine tRNA-ribosyltransferase	0.808407	0.0122738	down
IPI00827001	IQGAP2	IQ motif containing GTPase activating protein 2	0.752445	0.012595	down
IPI00704332	COASY	CoA synthase	0.766284	0.0132512	down
IPI00713049	RASIP1	Ras interacting protein 1	0.814996	0.0132938	down
IPI00691738	EEF1D	Elongation factor 1-delta	0.71736	0.0137016	down
IPI00701983	DOCK1	Dedicator of cytokinesis 1	0.789889	0.0137246	down
IPI00711934	EML4	Echinoderm microtubule-associated protein-like 4	0.799361	0.0138014	down
IPI00699719	CACNA2D1	Calcium channel, voltage-dependent, alpha 2/delta subunit 1	0.621118	0.0140984	down
IPI00685678	NQO1	NAD(P)H dehydrogenase, quinone 1), with a synonym of DIA4	0.76864	0.0141632	down
IPI00867029	EXOC4	EXOC4 protein	0.777605	0.014301	down
IPI00687703	LOC504761	Uncharacterized protein	0.785546	0.0149096	down
IPI00732002	MAPK3	Mitogen-activated protein kinase 3	0.809061	0.014924	down
IPI00839962	TMEM119	TMEM119 protein	0.692042	0.0157334	down
IPI00701747	LOC100140923	Uncharacterized protein	0.722022	0.015935	down
IPI00712393	UBAC1	UBA domain containing 1	0.74129	0.0164134	down
IPI00852474	NAT10	NAT10 protein	0.70922	0.0165778	down
IPI00714302	GIMAP7	GTPase, IMAP family member 7	0.779423	0.0166734	down
IPI00692739	TMED2	Transmembrane emp24 domain trafficking protein 2	0.725689	0.0167798	down
IPI01028468	XPO4	Exportin-4	0.732064	0.0169704	down
IPI00715218	LSM3	U6 snRNA-associated Sm-like protein LSm3	0.775194	0.0170652	down
IPI00699278	DDI2	Beta-subunit of Na/D-glucose cotransporter-like	0.723589	0.0170822	down
IPI00715853	SLC16A1	Monocarboxylate transporter 1	0.819672	0.0185592	down
IPI00924039	ANTXR1	Anthrax toxin receptor 1), with synonyms of FLJ10601, FLJ21776, ATR, TEM8	0.76746	0.018904	down
IPI00999566	LOC100297937	2-aminoethanethiol (cysteamine) dioxygenase-like	0.82713	0.018916	down
IPI00701366	POLR2B	DNA-directed RNA polymerase	0.794281	0.0192884	down
IPI00728440	ARHGAP26	GTPase regulator associated with the focal adhesion kinase pp125 isoform 2	0.811688	0.0197216	down
IPI00708264	CNOT1	CCR4-NOT transcription complex subunit 1	0.803213	0.0198474	down
IPI00694938	SERPINH1	Serpin H1	0.800641	0.0198866	down
IPI00711207	ALOX15B	Arachidonate 15-lipoxygenase, type B), with a synonym of 15-LOX-2	0.533903	0.020096	down
IPI00840437	LOC533324	Uncharacterized protein	0.775795	0.021008	down
IPI00708601	ARHGEF7	Rho guanine nucleotide exchange factor (GEF) 7	0.819001	0.02115	down
IPI00709124	ENDOG	Endonuclease G, mitochondrial	0.600962	0.021694	down
IPI00691093	Uncharacterized protein	Uncharacterized protein	0.831255	0.021872	down
IPI00688980	ARL15	ADP-ribosylation factor-like protein 15	0.731529	0.021974	down
IPI00715799	GAPDH	Glyceraldehyde-3-phosphate dehydrogenase	0.830565	0.022538	down
IPI00703906	TARS2	Threonyl-tRNA synthetase 2	0.777001	0.022884	down
IPI00701640	PGLYRP1	Peptidoglycan recognition protein 1	0.825764	0.024638	down
IPI00699430	SQRDL	SQRDL protein	0.75815	0.024994	down
IPI00712430	TRIM29	LOC525062 protein	0.725163	0.02506	down
IPI00685510	APP	Amyloid beta (A4) protein	0.759878	0.02513	down
IPI00722240	TMX3	TMX3 protein	0.754148	0.025374	down
IPI00999335	MOSC1	MOCO sulphurase C-terminal domain containing 1-like	0.794913	0.026286	down
IPI00838420	P4HA2	Prolyl 4-hydroxylase subunit alpha-2 isoform 2	0.748503	0.026366	down
IPI00699372	ATP6V0A1	Isoform 1 of V-type proton ATPase 116 kDa subunit a isoform 1	0.790514	0.026904	down
IPI00693824	RAB5A	Ras-related protein Rab-5A	0.775795	0.027338	down
IPI00693452	ORAI1	ORAI calcium release-activated calcium modulator 1	0.805802	0.027444	down
IPI00707776	CARM1	Coactivator-associated arginine methyltransferase 1	0.74184	0.027766	down
IPI00715601	NAA25	N(alpha)-acetyltransferase 25, NatB auxiliary subunit	0.728332	0.028378	down
IPI00999909	UAP1L1	UDP-N-acteylglucosamine pyrophosphorylase 1-like 1	0.613874	0.03004	down
IPI00903861	TMEM111	ER membrane protein complex subunit 3 (EMC3), a synonym of EMC3	0.478011	0.030322	down
IPI00842656	Uncharacterized protein	Uncharacterized protein	0.804505	0.030596	down
IPI00700471	KRT75	Keratin, type II cytoskeletal 75	0.783699	0.0307	down
IPI00903807	MFF	Uncharacterized protein	0.670241	0.031282	down
IPI00696680	TMEM93	Transmembrane protein 93	0.766871	0.031386	down
IPI01004035	ANK2	Ankyrin 2, neuronal-like	0.592066	0.03139	down
IPI00695952	COQ5	Coenzyme Q5 homolog, methyltransferase (S. cerevisiae)	0.806452	0.031802	down
IPI00705378	SLC25A6	ADP/ATP translocase 3	0.823045	0.031904	down
IPI00702381	Uncharacterized protein	Uncharacterized protein	0.796813	0.032506	down
IPI00704655	LOC531049	Uncharacterized protein	0.738007	0.03253	down
IPI00702545	Uncharacterized protein	Uncharacterized protein	0.707214	0.03304	down
IPI00924208	PPOX	Protoporphyrinogen oxidase	0.666667	0.033074	down
IPI00710073	DSC3	Isoform 3A of Desmocollin-3	0.595238	0.033644	down
IPI00687061	SMCHD1	Structural maintenance of chromosomes flexible hinge domain-containing protein 1	0.765111	0.033706	down
IPI00691777	LRCH1	Leucine-rich repeats and calponin homology (CH) domain containing 1	0.677507	0.034646	down
IPI00908033	RAB24	RAB24, member RAS oncogene family	0.825764	0.034942	down
IPI00689365	AARS2	Probable alanyl-tRNA synthetase, mitochondrial	0.816327	0.035534	down
IPI00695548	DIP2B	Disco-interacting protein 2 homolog B	0.77821	0.03576	down
IPI00697759	UCHL1	Ubiquitin carboxyl-terminal hydrolase isozyme L1	0.706215	0.03634	down
IPI00713564	FBXO7	F-box protein 7	0.833333	0.036474	down
IPI00715606	EHBP1L1	EH domain binding protein 1-like 1	0.773994	0.036956	down
IPI00688763	LOC530677	Histone cluster 1, H2bd-like	0.680735	0.037684	down
IPI00685434	CCDC124	Coiled-coil domain-containing protein 124	0.622278	0.038204	down
IPI00717554	NAGLU	N-acetylglucosaminidase, alpha	0.805802	0.038492	down
IPI00685910	B4GALT1	Isoform Long of Beta-1,4-galactosyltransferase 1	0.805153	0.039328	down
IPI00694677	CAMP 7	Cathelicidin-7	0.809061	0.040124	down
IPI00717805	ARMC10	Armadillo repeat containing 10	0.824402	0.041784	down
IPI00696748	BCCIP	BRCA2 and CDKN1A-interacting protein	0.782473	0.041814	down
IPI00697734	DNAJC11	DnaJ homolog subfamily C member 11	0.788644	0.041916	down
IPI00867096	SFXN3	Sideroflexin-3	0.809061	0.042148	down
IPI00694070	CLASP1	CLIP-associating protein 1	0.833333	0.0428	down
IPI00705933	CHMP6	Charged multivesicular body protein 6	0.615006	0.043994	down
IPI00717582	ZNFX1	Zinc finger, NFX1-type containing 1	0.768049	0.04414	down
IPI00699071	ARHGEF1	Rho guanine nucleotide exchange factor (GEF) 1	0.800641	0.044928	down
IPI00715285	DMGDH	Dimethylglycine dehydrogenase, mitochondrial	0.813008	0.04511	down
IPI00688451	ASAP3	ArfGAP with SH3 domain, ankyrin repeat and PH domain 3), with synonyms of FLJ20199, DDEFL1, CENTB6, UPLC1	0.820345	0.045398	down
IPI00697164	OVCA2	Ovarian cancer-associated gene 2 protein homolog	0.492368	0.045446	down
IPI00687479	SNRNP40	U5 small nuclear ribonucleoprotein 40 kDa protein	0.681199	0.045832	down
IPI00709089	INPP5B	Inositol polyphosphate-5-phosphatase B	0.785546	0.04596	down
IPI00734257	STAG1	Stromal antigen 1 isoform 1	0.788644	0.0464	down
IPI00698059	MAOA	Amine oxidase [flavin-containing] A	0.825764	0.046796	down
IPI00685121	STK10	Serine/threonine-protein kinase 10	0.653168	0.046798	down
IPI00702889	PMPCA	Mitochondrial-processing peptidase subunit alpha	0.784314	0.046934	down
IPI00703954	ARL6IP1	ADP-ribosylation factor-like 6 interacting protein 1	0.765111	0.047352	down
IPI00697314	CTSC	Dipeptidyl peptidase 1	0.782473	0.04832	down
IPI00725840	DOCK11	Dedicator of cytokinesis 11	0.58548	0.049286	down
IPI00710667	CHID1	Chitinase domain-containing protein 1	0.641437	0.049434	down
IPI00708767	ARPC4	Actin-related protein 2/3 complex subunit 4	0.825083	0.049588	down
IPI00709733	ZDHHC3	Zinc finger, DHHC-type containing 3	0.503778	0.04991	down
IPI00698346	IST1	IST1 homolog	0.833333	0.049996	down
