# Supplementary material for: Understanding the regulatory mechanisms of milk production using integrative transcriptomic and proteomic analyses: improving inefficient utilization of crop by-products as forage in dairy industry
Source: BMC Genomics. 2018 May 29;19:403. doi: 10.1186/s12864-018-4808-5 (PMC5975684; doi:10.1186/s12864-018-4808-5)
Supplement: Supplementary file 3 — Table S4. Differentially expressed genes in the mammary gland of cows fed corn stover (CS) vs. alfalfa hay (AH). The cutoff is set at 1.5-fold change and p < 0.05. Table S5. Differentially expressed proteins in the mammary gland of cows fed corn stover (CS) vs. alfalfa hay (AH). The cutoff is set at 1.2-fold change and p < 0.05. Table S6. Differentially expressed genes found in both transcriptomic and proteomic analyses in the mammary gland of cows fed corn stover (CS) vs. alfalfa hay (AH). (ZIP 164 kb) [file 12864_2018_4808_MOESM3_ESM.zip › Table S6.xlsx]

## Sheet: Table S6
Table S6 Differentially expressed genes found in both transcriptomic and proteomic analyses in the mammary gland of cows fed corn stover (CS) vs. alfalfa hay (AH)
Gene ID	Gene Abbreviation	Fold CS/AH in Transcripts	P-value (transcripts)	Regulation in Transcriptome	Protein ID	Fold CS/AH in proteins	P-value (proteins)	Regulation in Proteome	Protein Annotation
XLOC_024455	DNAJB1	22.63	5e-05	up	IPI00688461	1.51	0.0179	up	DnaJ homolog subfamily B member 1
XLOC_005548	CALB1	7.46	5e-05	up	IPI00703547	1.32	0.0124	up	Calbindin
XLOC_007394	CACYBP	6.37	5e-05	up	IPI00708311	1.23	0.002	up	Calcyclin-binding protein
XLOC_026941	ECHDC1	3.12	5e-05	up	IPI00704943	1.29	8.51e-10	up	Enoyl-CoA hydratase domain-containing protein 1
XLOC_000801	TFRC	3	5e-05	up	IPI00838078	1.31	0.0329	up	Transferrin receptor protein 1
XLOC_013034	HMGCS1	2.9	5e-05	up	IPI00968674	1.5	0.0043	up	Hydroxymethylglutaryl-CoA synthase, cytoplasmic
XLOC_004463	IDI1	2.64	5e-05	up	IPI00944429	1.28	0.040204	up	Isopentenyl-diphosphate Delta-isomerase 1
XLOC_018297	DNAJC12	2.47	5e-05	up	IPI00701427	1.22	2.65e-05	up	DnaJ homolog subfamily C member 12
XLOC_006669	NUCB2	1.96	0.0023	up	IPI00696729	1.41	2.08e-09	up	Nucleobindin 2; Uncharacterized protein
XLOC_020602	SCP2	1.86	0.0033	up	IPI00686601	1.21	0.0023	up	Isoform SCPx of Non-specific lipid-transfer protein
XLOC_027832	RAN	1.86	0.016	up	IPI00705941	1.59	0.0006	up	GTP-binding nuclear protein Ran
XLOC_025851	DHFR	1.85	0.0307	up	IPI00742596	1.25	0.0037	up	Dihydrofolate reductase
XLOC_011437	KRT15	1.81	0.0249	up	IPI00692588	1.38	6.09e-08	up	Keratin 15, Uncharacterized protein
XLOC_000500	STAG1	1.8	0.0078	up	IPI00734257	0.79	0.0464	down	Stromal antigen 1 isoform 1
XLOC_026751	ASPN	1.75	0.0392	up	IPI00717119	1.29	2.27e-08	up	Asporin
XLOC_022143	CIP29	1.74	0.0263	up	IPI00697070	1.34	0.0084	up	Cytokine induced protein 29 kDa, Uncharacterized protein
XLOC_019604	DBT	1.71	0.0158	up	IPI00717256	1.2	0.0464	up	Dihydrolipoamide branched chain transacylase E2L
XLOC_000859	DNAJB11	1.69	0.0175	up	IPI00699107	1.26	0.0187	up	DnaJ homolog subfamily B member 11
XLOC_012590	SUMO1	1.56	0.0361	up	IPI00702620	1.32	0.0156	up	Small ubiquitin-related modifier 1
XLOC_012802	SH3BGRL3	0.65	0.0405	down	IPI00694580	1.27	0.0088	up	SH3 domain-binding glutamic acid-rich-like protein 3
XLOC_016510	MAPK3	0.64	0.0381	down	IPI00732002	0.81	0.0149	down	Mitogen-activated protein kinase 3
XLOC_004006	COL4A2	0.62	0.0229	down	IPI00712524	0.68	0.0032	down	Collagen, type IV, alpha 2, partial
XLOC_008557	ORAI1	0.61	0.0242	down	IPI00693452	0.81	0.0274	down	Uncharacterized protein
XLOC_001443	VPS18	0.57	0.0298	down	IPI00689364	0.83	0.0049	down	VPS18 protein
XLOC_010357	SERPINF1	0.55	0.025	down	IPI00716121	1.39	0.0127	up	Serpin peptidase inhibitor, clade F
XLOC_020837	COL1A2	0.54	0.0043	down	IPI00708244	0.71	3.25e-12	down	Collagen alpha-2(I) chain
XLOC_007102	ATP2B4	0.54	0.0049	down	IPI00699226	0.69	0.0001	down	ATPase, Ca++ transporting, plasma membrane 4
XLOC_010535	COL1A1	0.53	0.0022	down	IPI00707857	0.71	3.25e-12	down	Collagen alpha-1(I) chain
XLOC_014532	LTF	0.53	0.0309	down	IPI00710664	1.24	0.0026	up	Lactotransferrin
XLOC_001103	ITGB2	0.52	0.0363	down	IPI00685766	0.78	0.0063	down	Integrin, beta 2
XLOC_013950	IDH2	0.49	0.0402	down	IPI00714468	0.79	0.0033	down	Isocitrate dehydrogenase [NADP], mitochondrial
XLOC_016188	EPB41L3	0.48	0.0017	down	IPI00924247	0.81	0.0093	down	Erythrocyte membrane protein band 4.1-like 3
XLOC_027752	BGN	0.46	0.0003	down	IPI00697081	1.31	0.0006	up	Biglycan
XLOC_001610	LGALS3	0.45	0.0033	down	IPI00867041	0.76	0.0053	down	Lectin, galactoside-binding, soluble, 3 (LGALS3), transcript variant 2
XLOC_000559	PDXK	0.38	0.0197	down	IPI00701044	1.21	0.0002	up	Pyridoxal (pyridoxine, vitamin B6) kinase
XLOC_028876	MGC151921	0.38	5e-05	down	IPI00730488	0.57	0.0081	down	Odorant-binding protein-like; Uncharacterized protein
XLOC_017296	SFXN3	0.35	0.0201	down	IPI00867096	0.81	0.0421	down	Sideroflexin-3
XLOC_001833	DMGDH	0.35	0.0437	down	IPI00715285	0.81	0.0451	down	Dimethylglycine dehydrogenase, mitochondrial
XLOC_014138	SERPINA1	0.19	5e-05	down	IPI00695489	1.27	0.0032	up	Serpin peptidase inhibitor, clade A (alpha-1 antiproteinase, antitrypsin), member 1
XLOC_018503	M-SAA3.2	0.1	5e-05	down	IPI00906357	0.45	0.005	down	Mammary serum amyloid A3.2
