# Supplementary material for: Understanding the regulatory mechanisms of milk production using integrative transcriptomic and proteomic analyses: improving inefficient utilization of crop by-products as forage in dairy industry
Source: BMC Genomics. 2018 May 29;19:403. doi: 10.1186/s12864-018-4808-5 (PMC5975684; doi:10.1186/s12864-018-4808-5)
Supplement: Supplementary file 4 — Table S7. A list of common differentially expressed genes and differentially expressed proteins in the mammary gland of cows fed corn stover (CS) vs. alfalfa hay (AH). (XLSX 17 kb) [file 12864_2018_4808_MOESM4_ESM.xlsx]

## Sheet: Table S9
Table S7 A list of common differentially expressed genes and differentially expressed proteins in the mammary gland of cows fed corn stover (CS) vs. alfalfa hay (AH)
Gene ID	Gene abbreviation	Regulation in transcriptom	Uniprot protein accession	Regulation in proteomic	Protein description	KEGG pathway	GO annotation
XLOC_024455	DNAJB1	up	IPI00688461	up	DnaJ homolog subfamily B member 1	bta04141 Protein processing in endoplasmic reticulum	GO:0006457(protein folding),GO:0006950(response to stress),GO:0031072(heat shock protein binding),GO:0051082(unfolded protein binding)
XLOC_005548	CALB1	up	IPI00703547	up	Calbindin	bta04961 Endocrine and other factor-regulated calcium reabsorption	GO:0005509(calcium ion binding),GO:0005499(vitamin D binding),GO:0005515(protein binding)
XLOC_007394	CACYBP	up	IPI00708311	up	Calcyclin-binding protein	bta04310 Wnt signaling pathway	GO:0005515(protein binding)
XLOC_026941	ECHDC1	up	IPI00704943	up	Enoyl-CoA hydratase domain-containing protein 1		GO:0008152(metabolic process), GO:0003824(catalytic activity)
XLOC_000801	TFRC	up	IPI00838078	up	Transferrin receptor protein 1	bta04144 Endocytosis	GO:0006508(proteolysis),GO:0006879(cellular iron ion homeostasis),GO:0005576(extracellular region), GO:0005515(protein binding)
XLOC_013034	HMGCS1	up	IPI00968674	up	Hydroxymethylglutaryl-CoA synthase, cytoplasmic	bta00072 Synthesis and degradation of ketone bodies; bta00280 Valine, leucine and isoleucine degradation	GO:0008152(metabolic process),GO:0003824(catalytic activity)； GO:0046949(fatty-acyl-CoA biosynthetic process)
XLOC_004463	IDI1	up	IPI00944429	up	Isoform 1 of Isopentenyl-diphosphate Delta-isomerase 1	bta01100 Metabolic pathways	GO:0008610(lipid biosynthetic process), GO:0046872(metal ion binding), GO:0000287(magnesium ion binding)
XLOC_018297	DNAJC12	up	IPI00701427	up	DnaJ homolog subfamily C member 12		GO:0006457(protein folding),GO:0031072(heat shock protein binding),GO:0051082(unfolded protein binding)
XLOC_006669	NUCB2	up	IPI00696729	up	Uncharacterized protein		GO:0005509(calcium ion binding), GO:0003677(DNA binding), GO:0005515(protein binding)
XLOC_020602	SCP2	up	IPI00686601	up	Isoform SCPx of Non-specific lipid-transfer protein	bta04146 Peroxisome	GO:0008152(metabolic process), GO:0007031(peroxisome organization), GO:0072659(protein localization to plasma membrane), GO:0043231(intracellular membrane-bounded organelle), GO:0043234(protein complex), GO:0003824(catalytic activity), GO:0016747(transferase activity), GO:0036042(long-chain fatty acyl-CoA binding)
XLOC_027832	RAN	up	IPI00705941	up	GTP-binding nuclear protein Ran	bta03008 Ribosome biogenesis in eukaryotes	GO:0006886(intracellular protein transport), GO:0007165(signal transduction), GO:0034613(cellular protein localization), GO:0006606(protein import into nucleus), GO:0032092(positive regulation of protein binding), GO:0005525(GTP binding), GO:0003924(GTPase activity), GO:0005515(protein binding)
XLOC_025851	DHFR	up	IPI00742596	up	Dihydrofolate reductase	bta00790 Folate biosynthesis; bta01100 Metabolic pathways; bta00670 One carbon pool by folate.
XLOC_011437	KRT15	up	IPI00692588	up	Uncharacterized protein	bta05150 Staphylococcus aureus infection	GO:0005882(intermediate filament), GO:0005198(structural molecule activity), GO:0097110(scaffold protein binding), GO:0005515(protein binding)
XLOC_000500	STAG1	up	IPI00734257	down	Stromal antigen 1 isoform 1	bta04110 Cell cycle	GO:0030054(cell junction), GO:0005488(binding), GO:0005515(protein binding)
XLOC_026751	ASPN	up	IPI00717119	up	Asporin		GO:0030512(negative regulation of transforming growth factor beta receptor signaling pathway), GO:0005576(extracellular region), GO:0031012(extracellular matrix), GO:0005509 (calcium ion binding), GO:0005515(protein binding)
XLOC_022143	CIP29	up	IPI00697070	up	Cytokine induced protein 29 kDa, Uncharacterized protein		GO:0003676(nucleic acid binding)
XLOC_019604	DBT	up	IPI00717256	up	Dihydrolipoamide branched chain transacylase E2L	bta01100 Metabolic pathways; bta00280 Valine, leucine and isoleucine degradation	GO:0008152 (metabolic process), GO:0046949(fatty-acyl-CoA biosynthetic process), GO:0016740(transferase activity), GO:0048037(cofactor binding)
XLOC_000859	DNAJB11	up	IPI00699107	up	DnaJ homolog subfamily B member 11	bta04141 Protein processing in endoplasmic reticulum	GO:0006457(protein folding), GO:0016556(mRNA modification), GO:0031072(heat shock protein binding),GO:0051082(unfolded protein binding), GO:0005515(protein binding)
XLOC_012590	SUMO1	up	IPI00702620	up	Small ubiquitin-related modifier 1	bta03013 RNA transport	GO:0045892(negative regulation of transcription, DNA-dependent), GO:0043392(negative regulation of DNA binding), GO:0032436(positive regulation of proteasomal ubiquitin-dependent protein catabolic process), GO:0031334(positive regulation of protein complex assembly), GO:0008134(transcription factor binding), GO:0031625(ubiquitin protein ligase binding), GO:0005515(protein binding)
XLOC_012802	SH3BGRL3	down	IPI00694580	up	SH3 domain-binding glutamic acid-rich-like protein 3		GO:0009055(electron carrier activity), GO:0015035(protein disulfide oxidoreductase activity)
XLOC_016510	MAPK3	down	IPI00732002	down	Mitogen-activated protein kinase 3	bta04350 TGF-beta signaling pathway; bta04917 Prolactin signaling pathway; bta04915 Estrogen signaling pathway; bta04010 MAPK signaling pathway; bta04910 Insulin signaling pathway; bta04150 mTOR signaling pathway; bta04151 PI3K-Akt signaling pathway; bta04620 Toll-like receptor signaling pathway	GO:0006351(transcription, DNA-dependent), GO:0045944(positive regulation of transcription from RNA polymerase II promoter), GO:0006468(protein phosphorylation), GO:0070849(response to epidermal growth factor stimulus), GO:0001934(positive regulation of protein phosphorylation), GO:0005524(ATP binding), GO:0016740(transferase activity), GO:0004672(protein kinase activity), GGO:0004707(MAP kinase a…
XLOC_004006	COL4A2	down	IPI00712524	down	Collagen, type IV, alpha 2, partial	bta04151 PI3K-Akt signaling pathway; bta04974 Protein digestion and absorption; bta04512 ECM-receptor interaction	GO:0006351(transcription, DNA-dependent), GO:0071560(cellular response to transforming growth factor beta stimulus), GO:0031012(extracellular matrix), GO:0005604(basement membrane), GO:0005201(extracellular matrix structural constituent), GO:0005515(protein binding)
XLOC_008557	ORAI1	down	IPI00693452	down	Uncharacterized protein	bta05340 Primary immunodeficiency; bta04020 Calcium signaling pathway	GO:0051928(positive regulation of calcium ion transport), GO:0005515(protein binding)
XLOC_001443	VPS18	down	IPI00689364	down	VPS18 protein		GO:0016192(vesicle-mediated transport), GO:0006886(intracellular protein transport), GO:0007040(lysosome organization), GO:0005515(protein binding)
XLOC_010357	SERPINF1	down	IPI00716121	up	Serpin peptidase inhibitor, clade F		GO:0010951(negative regulation of endopeptidase activity), GO:0030162(regulation of proteolysis)
XLOC_020837	COL1A2	down	IPI00708244	down	Collagen alpha-2(I) chain	bta04151 PI3K-Akt signaling pathway; bta04974 Protein digestion and absorption; bta04512 ECM-receptor interaction	GO:0007165(signal transduction), GO:0007179(transforming growth factor beta receptor signaling pathway), GO:0071230(cellular response to amino acid stimulus), GO:0005102(receptor binding), GO:0030674(protein binding), GO:0005201(extracellular matrix structural constituent), GO:0005515(protein binding)
XLOC_007102	ATP2B4	down	IPI00699226	down	ATPase, Ca++ transporting, plasma membrane 4		GO:0008152(metabolic process), GO:0006812(cation transport), GO:0006754(ATP biosynthetic process), GO:0070588(calcium ion transmembrane transport), GO:0000166(nucleotide binding), GO:0005524(ATP binding), GO:0003824(catalytic activity), GO:0046872(metal ion binding), GO:0016820(hydrolase activity), GO:0005388(calcium-transporting ATPase activity)
XLOC_010535	COL1A1	down	IPI00707857	down	Collagen alpha-1(I) chain	bta04510 Focal adhesion; bta04151 PI3K-Akt signaling pathway; bta04974 Protein digestion and absorption; bta04512 ECM-receptor interaction	GO:0045893(positive regulation of transcription, DNA-dependent), GO:0015031(protein transport), GO:0007165(signal transduction), GO:0030335(positive regulation of cell migration), GO:0071230(cellular response to amino acid stimulus), GO:0034504(protein localization to nucleus), GO:0010718(positive regulation of epithelial to mesenchymal transition), GO:0005515(protein binding), GO:0005201(extrace…
XLOC_014532	LTF	down	IPI00710664	up	Lactotransferrin		GO:0006508(proteolysis), GO:0006826(iron ion transport), GO:0042742(defense response to bacterium), GO:0030141(secretory granule), GO:0016787(hydrolase activity), GO:0008233(peptidase activity), GO:0046872(metal ion binding), GO:0008199(ferric iron binding), GO:0005515(protein binding)
XLOC_001103	ITGB2	down	IPI00685766	down	Integrin, beta 2	bta04810 Regulation of actin cytoskeleton; bta04145 Phagosome - Bos taurus (cow)
XLOC_013950	IDH2	down	IPI00714468	down	Isocitrate dehydrogenase [NADP], mitochondrial	bta00480 Glutathione metabolism; bta01200 Carbon metabolism; bta01100 Metabolic pathways; bta00020 Citrate cycle (TCA cycle); bta04146 Peroxisome; bta01230 Biosynthesis of amino acids	GO:0055114(oxidation-reduction process), GO:0006099(tricarboxylic acid cycle), GO:0004450(isocitrate dehydrogenase (NADP+) activity)
XLOC_016188	EPB41L3	down	IPI00924247	down	Erythrocyte membrane protein band 4.1-like 3	bta04530 Tight junction	GO:0008360(regulation of cell shape), GO:0072659(protein localization to plasma membrane), GO:0005911(cell-cell junction)
XLOC_027752	BGN	down	IPI00697081	up	Biglycan		GO:0005576(extracellular region), GO:0009986(cell surface), GO:0031012(extracellular matrix), GO:0030133(transport vesicle), GO:0005515(protein binding)
XLOC_001610	LGALS3	down	IPI00867041	down	Lectin, galactoside-binding, soluble, 3		GO:0030246(carbohydrate binding), GO:0030198(extracellular matrix organization), GO:0005737(cytoplasm), GO:0005743(mitochondrial inner membrane), GO:0005515(protein binding)
XLOC_000559	PDXK	down	IPI00701044	up	Pyridoxal (pyridoxine, vitamin B6) kinas	bta01100 Metabolic pathways; bta00750 Vitamin B6 metabolism	GO:0016310(phosphorylation), GO:0008283(cell proliferation), GO:0005524(ATP binding), GO:0008270(zinc ion binding), GO:0046872(metal ion binding), GO:0000287(magnesium ion binding), GO:0030955(potassium ion binding)
XLOC_028876	MGC151921	down	IPI00730488	down	Odorant-binding protein-like; Uncharacterized protein		GO:0005215(transporter activity)
XLOC_017296	SFXN3	down	IPI00867096	down	Sideroflexin-3		GO:0006810(transport),GO:0055085(transmembrane transport),GO:0006811(ion transport),GO:0055072(iron ion homeostasis)
XLOC_001833	DMGDH	down	IPI00715285	down	Dimethylglycine dehydrogenase, mitochondrial	bta01100 Metabolic pathways; bta00260 Glycine, serine and threonine metabolism	GO:0055114(oxidation-reduction process), GO:0006546(glycine catabolic process), GO:0006544(glycine metabolic process), GO:0016491(oxidoreductase activity), GO:0004047(aminomethyltransferase activity)
XLOC_014138	SERPINA1	down	IPI00695489	up	Serpin peptidase inhibitor, clade A (alpha-1 antiproteinase, antitrypsin), member 1	bta04610 Complement and coagulation cascades	GO:0030414(peptidase inhibitor activity), GO:0002020(protease binding), GO:0005515(protein binding)
XLOC_018503	M-SAA3.2	down	IPI00906357	down	Serum amyloid A protein		GO:0006953(acute-phase response), GO:0005576(extracellular region),GO:0034364(high-density lipoprotein particle)
