# Supplementary material for: Understanding the regulatory mechanisms of milk production using integrative transcriptomic and proteomic analyses: improving inefficient utilization of crop by-products as forage in dairy industry
Source: BMC Genomics. 2018 May 29;19:403. doi: 10.1186/s12864-018-4808-5 (PMC5975684; doi:10.1186/s12864-018-4808-5)
Supplement: Supplementary file 6 — Table S9. The full name and abbreviation of proteins in Fig. 8. (XLSX 16 kb) [file 12864_2018_4808_MOESM6_ESM.xlsx]

## Sheet: Table S1
Table S1. Primers used in real-time PCR
Gene symbol	NCBI Accession	Primer sequences	Amplicon length (bp)
DNAJB1	NM_001034268.1	F:ATGACCCGTTTTCTGGCTTCC; R:TGCTCTTTCCGTCGGGGTTC.	207
CACYBP	NM_001034809.2	F:CTTACAGAAAATGAGAAGCCAGC; R:AGCAGGCACTTGATGAACTCC.	144
ECHDC1	NM_001035415.1	F:TTTTGAAGACATCGCCTAACGC; R:A GGCGTTCATTTTGCTTGGAT.	201
HMGCS1	NM_001206578.1	F:ATGGACGGTATGCCCTGGTAG R:CGGTAGACAGAATAGCAGCGG	265
DNAJC12	NM_174096.2	F:AGTTCATTGTGCCTCTTGTTTCA; R:TTTCAGGATGCTTGTCAGGGTG.	198
SCP2	NM_001033990.3	F:CGCTTCACAGTCTCCGCTCC; R:TGATAGATAGCCCTCTGCCCAC.	219
RAN	NM_001034705.1	F:TGTCCTGTGATGTCAGTGGTGC; R:CTGCCACATT CACT CCAAA GC.	117
DHFR	NM_001077883.1	F:GCCAAAAGTCTGGATGATGCC; R:CTGGCTTGTTCATGGCTTCC.	118
DBT	NM_173905.2	F:TTATTGGCTCAGGAAAAGATGG; R:GCCTTTCACGGGTTCGGTTC.	203
DNAJB11	NM_001034268.1	F:ATGACCCGTTTTCTGGCTTCC; R:TGCTCTTTCCGTCGGGGTTC.	128
HSPH1	NM_001075302.1	F:CGTGTGTCCGTCCGTTCG; R:GTGATTTGCTGACTTTTGGCTG.	307
DNAJA1	NM_001015637.1	F:GAAGGAGACCAAGAACCAGGAC; R:AAGCCACACAATGCCTCAACC.	140
EIF4A2	NM_001034044.2	F:GAAATGCTGAGCCGAGGGT; R:TGGTCACTTCCAACACATCCGT.	118
SLC38A2	NM_001082424.1	F:TCTGCTTCTCATTGTCCGTTTG; R:GACACTATGACGCCACCAACTG.	136
SLC7A8	NM_001192889.1	F:TCTGGAATCTTCGTCTCGCC; R:GCCTGGTTGGTGGGGTAGATT.	242
ACSS1	NM_174746.2	F:ACACGGTGAGCGACTGCGAC; R:CTCGGCGGACTCCATACCTC.	231
RPS27	NM_001098135.2	F:ATGGATGTAAAATGCCCAGGAT; R:GGTTTCCCGTTCATCTTGATACAG.	190
COL4A2	XM_015465832.1	F:TCGGAGCAGACGGACAGGAG; R:TCGGCTCCTGAAAATCCTGG.	133
VPS18	NM_001100380.1	F:CTGGCGCACCTACCTAGACATG; R:GGGTTGCCTGGGTTCGTT.	275
LTF	NM_180998.2	F:CTGGGCGTGACCCGAAAT; R:GCTCTCTCCATTCGTGTTCTCC.	191
LGALS3	NM_001102341.2	F:CAGTAAAGCCCAATGCGAACAG; R:AACCATTTGTCTTTCTTCCTTTCC.	158
DMGDH	NM_001205545.1	F:GTGGGATTCCATCAGCCAGGTA; R:AAGAAGTCACTGGGGCAGGATA.	286
PFKP	NM_001193220.1	F:GCAACATTGTGGAAGCCGAC; R:TCCGTCTGGAAGATGTGGGC.	205
LAPTM5	NM_001046118.2	F:CGTCTTATGAGGAAGCCGTGTC; R:AGCGAGGGGGACACAAGCG.	212
PYGB	NM_001035270.1	F:CAGAATAAGACGAACGGCATCA; R:AGGAAGGCGGAGAACTTGACC.	209
PDHX	NM_001075751.1	F:TCAGTGCCT CCCCCCTCA; R:TGCGGTGGGTCTGGGTTC.	237
ATP6V0A1	NM_174754.2	F:TCCAACACCGCCT CCTACCT; R:AAGCCAGTCCCGCTGTAGAAC.	263
RAB5A	NM_001076186.1	F:CCAGCGTAAACTCCCGAATG; R:CCACCACTGCCGAGACACG.	201
IDH2	NM_175790.2	F:ATGGCTGGTTACCTGCGAGTC; R:TAATACGGGTCATCTCATCGCC.	184
AARS2	NM_001191211.1	F: CAGGGACTGCGACTCAACG; R: CCCTGTTCAGCGTAGAAGTTGG.	239
β-Actin	NM_173979	F:GTCATCACCATCGGCAATGAG; R:GCTAACAGTCCGCCTAGAAGCA.	403

## Sheet: Table S9
Table S9 The full name and abbreviation of proteins in Figure 8.
Gene Symbol	Gene Abbreviation	Gene Annotation	Function Classification
SUCLG1	Suclg1	Succinyl-CoA ligase [GDP-forming] subunit alpha	Energy metabolism
PDHX	Pdhx	Pyruvate dehydrogenase complex, component X	Energy metabolism
ACSS1	Acss1	Acetyl-coenzyme A synthetase 2-like	Energy metabolism
GAPDH	Gapdh	Glyceraldehyde-3-phosphate dehydrogenase	Energy metabolism
ATPsynGL	ATPsyn	ATP synthase, H+ transporting, mitochondrial F0 complex, subunit G-like	Energy metabolism
ATP6V0A1	ATP6voa1	Isoform 1 of V-type proton ATPase 116 kDa subunit a isoform 1	Energy metabolism
ATP5H	ATP5h	ATP synthase subunit d	Energy metabolism
ATP6V0D1	ATP6vod1	V-type proton ATPase subunit d 1	Energy metabolism
NDUFC1	NDUfc1	NADH dehydrogenase [ubiquinone] 1 subunit C1	Energy metabolism
PYGB	PYGB	Phosphorylase, glycogen	Energy metabolism
HK1	HK1	Hexokinase 1	Energy metabolism
PFKP	PFKP	Phosphofructokinase	Energy metabolism
IDH2	IDH2	Isocitrate dehydrogenase [NADP]	Energy metabolism
SARDH	Sardh	Sarcosine dehydrogenase	Amino acid (AA) metabolism
DMGDH	Dmgdh	Dimethylglycine dehydrogenase	Amino acid (AA) metabolism
MAOA	Maoa	Amine oxidase [flavin-containing] A	Amino acid (AA) metabolism
DBT	Dbt	Dihydrolipoamide branched chain transacylase E2	Amino acid (AA) metabolism
SOD2	Sod2	Superoxide dismutase [Mn]	Fatty acid metabolism
ACAT1	Acat1	Acetyl-CoA acetyltransferase	Fatty acid metabolism
IDH1	Idh1	Isocitrate dehydrogenase [NADP]	Fatty acid metabolism
FABP4	Fab4	Fatty acid binding protein 4	Fatty acid metabolism
ACADM	Acadm	Acyl-CoA dehydrogenase, C-4 to C-12 straight chain	Fatty acid metabolism
SLC27A6	Slac6	Solute carrier family 27 (fatty acid transporter), member 6	Fatty acid metabolism
SCP2	Scp2	Sterol carrier protein 2	Fatty acid metabolism
HMGCS1	Hmg1	Hydroxymethylglutaryl-CoA synthase	Fatty acid metabolism
ECHDC1	Ech1	Enoyl CoA hydratase domain containing 1	Fatty acid metabolism
IKBKB	Ikbkb	Inhibitor of kappa light polypeptide gene enhancer in B-cells, kinase beta	Cell growth and development
MAPK3	Mapk3	Mitogen-activated protein kinase 3	Cell growth and development
COL4A2	Col42	Collagen, type IV, alpha 2, partial	Cell growth and development
LGALS3	Lga3	Galectin-3-binding protein	Cell growth and development
PSMC6	Psmc6	Proteasome 26S subunit, ATPase 6	Protein degradation
PSMD14	Psmd14	Proteasome 26S subunit, non-ATPase 14	Protein degradation
PSMA3	Psma3	Proteasome subunit alpha 3	Protein degradation
PSMA2	Psma2	Proteasome subunit alpha 2	Protein degradation
POMP	Pomp	Proteasome maturation protein	Protein degradation
PSMC2	Psmc2	Proteasome 26S subunit, ATPase 2	Protein degradation
UBE2B	Ube2b	Ubiquitin-conjugating enzyme E2B	Protein degradation
UBE2H	Ube2h	Ubiquitin-conjugating enzyme E2H	Protein degradation
KLHL9	Klhl9	Kelch-like family member 9	Protein degradation
HSPH1	Hsph1	Heat shock 105kDa/110kDa protein 1	Protein degradation
DNAJA1	Dnaja1	DnaJ (Hsp40) homolog, subfamily A, member 1	Protein degradation
CACYBP	Cacybp	Calcyclin binding protein	Protein degradation
HSPH1	Hsph1	Heat shock 105kDa/110kDa protein 1	Protein processing
DNAJA1	Dnaja1	DnaJ (Hsp40) homolog, subfamily A, member 1	Protein processing
SEC63	Sec63	SEC63 homolog, protein translocation regulator	Protein processing
DNAJC3	Dnajc3	DnaJ homolog subfamily C member 3	Protein processing
DNAJB1	Dnajb1	DnaJ (Hsp40) homolog, subfamily B, member 1	Protein processing
DNAJB11	Dnajb11	DnaJ homolog subfamily B member 11	Protein processing
DNAJC12	Dnajc12	DnaJ homolog subfamily C member 12	Protein processing
SLC38A2	Slc382	Solute carrier family 38, member 2	AA transport
SLC7A8	Slc78	Solute carrier family 7 (amino acid transporter light chain, L system), member 8	AA transport
RAB5a	Rab5a	Ras-related protein Rab-5A	Protein transport
VPS18	Vps18	VPS18 protein	Protein transport
POLR2B	Polr2b	DNA-directed RNA polymerase	Transcription
POLR1A	Polr1a	Polymerase (RNA) I polypeptide A, 194kDa	Transcription
POLR1B	Polr1b	Polymerase (RNA) I polypeptide B, 128kDa	Transcription
TARS2	Tras2	Threonyl-tRNA synthetase 2	Translation
AARS2	Aars2	probable alanyl-tRNA synthetase	Translation
RPS2	Rps2	40S ribosomal protein S2	Translation
RPS16	Rps16	40S ribosomal protein S16	Translation
RPS20	Rps20	40S ribosomal protein S20	Translation
RPS19	Rps19	40S ribosomal protein S19	Translation
RPS12	Rps12	40S ribosomal protein S12	Translation
RPS27	Rps27	40S ribosomal protein S27	Translation
